# Supplementary material for: Prenatal stress shapes discrete responses during early recovery from repeated adult stress
Source: Front Cell Neurosci. 2026 May 13;20:1793298. doi: 10.3389/fncel.2026.1793298 (PMC13212063; doi:10.3389/fncel.2026.1793298)
Supplement: Supplementary file 1 [file Table_1.xlsx]

## Sheet: Readme
Category	Details
Date Generated	2026-01-13
R Version	R version 4.4.0 (2024-04-24)
User / Machine	bverosky / a0128.ten.osc.edu
Collapse Mode	none
Statistical Method	Linear Model (lm) followed by emmeans contrasts
Multiple Testing Correction	Benjamini-Hochberg (FDR) applied within Test Families
Software Versions	emmeans: 1.11.1 | broom: 1.0.8
GLOSSARY: PRENATAL
PC	Prenatal Control (Baseline/No Stress)
PNS	Prenatal Stress
GLOSSARY: ADULT CONDITION
NS	No Stress (Adult Baseline)
Stress_0DPS	Acute Stress (0 Days Post Stress)
Stress_3DPS	Delayed Stress (3 Days Post Stress)
COLUMN DICTIONARY
Test_Description	summary of the specific statistical test performed.
contrast	The specific levels being subtracted.
estimate	Difference in dCt

## Sheet: Amygdala
gene	Test_Description	estimate	SE	df	t	p	p_adj_fdr	contrast	comparison	Prenatal	Sex	test_family
Bdnf	Main Effect: Stress_0DPS - NS in F (averaged over Prenatal)	-0.01267	0.17426	74	-0.0727072	0.942235	0.997529	Stress_0DPS - NS	Stress Main Effect within Sex	Pooled/Averaged	F	Condition Main Effect (within Sex)
Bdnf	Main Effect: Stress_3DPS - NS in F (averaged over Prenatal)	-0.0121284	0.170512	74	-0.0711292	0.943487	0.997529	Stress_3DPS - NS	Stress Main Effect within Sex	Pooled/Averaged	F	Condition Main Effect (within Sex)
Bdnf	Main Effect: Stress_3DPS - Stress_0DPS in F (averaged over Prenatal)	0.000541585	0.17426	74	0.00310791	0.997529	0.997529	Stress_3DPS - Stress_0DPS	Stress Main Effect within Sex	Pooled/Averaged	F	Condition Main Effect (within Sex)
Bdnf	Main Effect: Stress_0DPS - NS in M (averaged over Prenatal)	0.268715	0.194691	74	1.38022	0.171675	0.667621	Stress_0DPS - NS	Stress Main Effect within Sex	Pooled/Averaged	M	Condition Main Effect (within Sex)
Bdnf	Main Effect: Stress_3DPS - NS in M (averaged over Prenatal)	0.211688	0.172084	74	1.23014	0.22254	0.667621	Stress_3DPS - NS	Stress Main Effect within Sex	Pooled/Averaged	M	Condition Main Effect (within Sex)
Bdnf	Main Effect: Stress_3DPS - Stress_0DPS in M (averaged over Prenatal)	-0.0570277	0.199876	74	-0.285315	0.7762	0.997529	Stress_3DPS - Stress_0DPS	Stress Main Effect within Sex	Pooled/Averaged	M	Condition Main Effect (within Sex)
Bdnf	Overall effect: Stress_0DPS - NS	0.128023	0.130644	74	0.979937	0.33031	0.619086	Stress_0DPS - NS		Pooled/Averaged	Both	Condition planned contrast
Bdnf	Overall effect: Stress_3DPS - NS	0.0997796	0.121127	74	0.823758	0.412724	0.619086	Stress_3DPS - NS		Pooled/Averaged	Both	Condition planned contrast
Bdnf	Overall effect: Stress_3DPS - Stress_0DPS	-0.0282431	0.132587	74	-0.213016	0.831901	0.831901	Stress_3DPS - Stress_0DPS		Pooled/Averaged	Both	Condition planned contrast
Bdnf	Main Effect: Impact of PNS in F (averaged over adult stress)	-0.019904	0.14127	74	-0.140893	0.888337	0.888337	NS - S	Overall within Sex	Pooled/Averaged	F	Prenatal Main Effect (within Sex)
Bdnf	Main Effect: Impact of PNS in M (averaged over adult stress)	0.0590423	0.154537	74	0.382059	0.703513	0.888337	NS - S	Overall within Sex	Pooled/Averaged	M	Prenatal Main Effect (within Sex)
Bdnf	Interaction: Does Prenatal Stress (PNS) change the [Stress_0DPS - NS] gap?	0.307298	0.261288	74	1.17609	0.243328	0.364992	Stress_0DPS - NS	NS - S	Pooled/Averaged	Both	Prenatal effect on contrast
Bdnf	Interaction: Does Prenatal Stress (PNS) change the [Stress_3DPS - NS] gap?	0.367322	0.242255	74	1.51626	0.133713	0.364992	Stress_3DPS - NS	NS - S	Pooled/Averaged	Both	Prenatal effect on contrast
Bdnf	Interaction: Does Prenatal Stress (PNS) change the [Stress_3DPS - Stress_0DPS] gap?	0.0600241	0.265174	74	0.226357	0.821548	0.821548	Stress_3DPS - Stress_0DPS	NS - S	Pooled/Averaged	Both	Prenatal effect on contrast
Bdnf	Simple Effect: Stress_0DPS - NS in F / PC	0.0266605	0.241141	74	0.11056	0.912265	0.965927	Stress_0DPS - NS	Stress Effect (within Prenatal)	PC	F	Sex_Specific
Bdnf	Simple Effect: Stress_3DPS - NS in F / PC	-0.0943876	0.241141	74	-0.391421	0.696611	0.941453	Stress_3DPS - NS	Stress Effect (within Prenatal)	PC	F	Sex_Specific
Bdnf	Simple Effect: Stress_3DPS - Stress_0DPS in F / PC	-0.121048	0.232964	74	-0.519599	0.604894	0.941453	Stress_3DPS - Stress_0DPS	Stress Effect (within Prenatal)	PC	F	Sex_Specific
Bdnf	Simple Effect: Stress_0DPS - NS in F / S	-0.0520005	0.25163	74	-0.206654	0.836847	0.941453	Stress_0DPS - NS	Stress Effect (within Prenatal)	S	F	Sex_Specific
Bdnf	Simple Effect: Stress_3DPS - NS in F / S	0.0701308	0.241141	74	0.290829	0.771996	0.941453	Stress_3DPS - NS	Stress Effect (within Prenatal)	S	F	Sex_Specific
Bdnf	Simple Effect: Stress_3DPS - Stress_0DPS in F / S	0.122131	0.259219	74	0.471151	0.638919	0.941453	Stress_3DPS - Stress_0DPS	Stress Effect (within Prenatal)	S	F	Sex_Specific
Bdnf	Simple Effect: Stress_0DPS - NS in M / PC	0.536683	0.321521	74	1.6692	0.0993037	0.595822	Stress_0DPS - NS	Stress Effect (within Prenatal)	PC	M	Sex_Specific
Bdnf	Simple Effect: Stress_3DPS - NS in M / PC	0.661269	0.259219	74	2.55101	0.0128073	0.115266	Stress_3DPS - NS	Stress Effect (within Prenatal)	PC	M	Sex_Specific
Bdnf	Simple Effect: Stress_3DPS - Stress_0DPS in M / PC	0.124586	0.329461	74	0.378151	0.706401	0.941453	Stress_3DPS - Stress_0DPS	Stress Effect (within Prenatal)	PC	M	Sex_Specific
Bdnf	Simple Effect: Stress_0DPS - NS in M / S	0.000748033	0.219641	74	0.00340571	0.997292	0.997292	Stress_0DPS - NS	Stress Effect (within Prenatal)	S	M	Sex_Specific
Bdnf	Simple Effect: Stress_3DPS - NS in M / S	-0.237893	0.226401	74	-1.05076	0.296787	0.89036	Stress_3DPS - NS	Stress Effect (within Prenatal)	S	M	Sex_Specific
Bdnf	Simple Effect: Stress_3DPS - Stress_0DPS in M / S	-0.238641	0.226401	74	-1.05407	0.295282	0.89036	Stress_3DPS - Stress_0DPS	Stress Effect (within Prenatal)	S	M	Sex_Specific
Bdnf	Interaction (F): Does PNS change [Stress_0DPS - NS]?	0.078661	0.348521	74	0.2257	0.822057	0.941453	Stress_0DPS - NS	Interaction (Prenatal diff on stress contrast)	Pooled/Averaged	F	Sex_Specific
Bdnf	Interaction (F): Does PNS change [Stress_3DPS - NS]?	-0.164518	0.341025	74	-0.482423	0.630929	0.941453	Stress_3DPS - NS	Interaction (Prenatal diff on stress contrast)	Pooled/Averaged	F	Sex_Specific
Bdnf	Interaction (F): Does PNS change [Stress_3DPS - Stress_0DPS]?	-0.243179	0.348521	74	-0.697747	0.487522	0.941453	Stress_3DPS - Stress_0DPS	Interaction (Prenatal diff on stress contrast)	Pooled/Averaged	F	Sex_Specific
Bdnf	Interaction (M): Does PNS change [Stress_0DPS - NS]?	0.535935	0.389382	74	1.37637	0.172856	0.777854	Stress_0DPS - NS	Interaction (Prenatal diff on stress contrast)	Pooled/Averaged	M	Sex_Specific
Bdnf	Interaction (M): Does PNS change [Stress_3DPS - NS]?	0.899162	0.344168	74	2.61257	0.0108776	0.115266	Stress_3DPS - NS	Interaction (Prenatal diff on stress contrast)	Pooled/Averaged	M	Sex_Specific
Bdnf	Interaction (M): Does PNS change [Stress_3DPS - Stress_0DPS]?	0.363227	0.399752	74	0.908631	0.366495	0.941453	Stress_3DPS - Stress_0DPS	Interaction (Prenatal diff on stress contrast)	Pooled/Averaged	M	Sex_Specific
Fkbp5	Main Effect: Stress_0DPS - NS in F (averaged over Prenatal)	-0.754102	0.0870691	73	-8.66097	8.05964e-13	2.41789e-12	Stress_0DPS - NS	Stress Main Effect within Sex	Pooled/Averaged	F	Condition Main Effect (within Sex)
Fkbp5	Main Effect: Stress_3DPS - NS in F (averaged over Prenatal)	-0.182756	0.0870691	73	-2.09898	0.0392777	0.0471333	Stress_3DPS - NS	Stress Main Effect within Sex	Pooled/Averaged	F	Condition Main Effect (within Sex)
Fkbp5	Main Effect: Stress_3DPS - Stress_0DPS in F (averaged over Prenatal)	0.571347	0.0889023	73	6.42668	1.18146e-08	1.7722e-08	Stress_3DPS - Stress_0DPS	Stress Main Effect within Sex	Pooled/Averaged	F	Condition Main Effect (within Sex)
Fkbp5	Main Effect: Stress_0DPS - NS in M (averaged over Prenatal)	-0.791031	0.0972771	73	-8.13173	7.96395e-12	1.59279e-11	Stress_0DPS - NS	Stress Main Effect within Sex	Pooled/Averaged	M	Condition Main Effect (within Sex)
Fkbp5	Main Effect: Stress_3DPS - NS in M (averaged over Prenatal)	0.0897536	0.0859817	73	1.04387	0.29999	0.29999	Stress_3DPS - NS	Stress Main Effect within Sex	Pooled/Averaged	M	Condition Main Effect (within Sex)
Fkbp5	Main Effect: Stress_3DPS - Stress_0DPS in M (averaged over Prenatal)	0.880785	0.099868	73	8.81949	4.06096e-13	2.41789e-12	Stress_3DPS - Stress_0DPS	Stress Main Effect within Sex	Pooled/Averaged	M	Condition Main Effect (within Sex)
Fkbp5	Overall effect: Stress_0DPS - NS	-0.772567	0.0652761	73	-11.8354	1.1931e-18	3.5793e-18	Stress_0DPS - NS		Pooled/Averaged	Both	Condition planned contrast
Fkbp5	Overall effect: Stress_3DPS - NS	-0.0465011	0.0611839	73	-0.760023	0.449689	0.449689	Stress_3DPS - NS		Pooled/Averaged	Both	Condition planned contrast
Fkbp5	Overall effect: Stress_3DPS - Stress_0DPS	0.726066	0.0668529	73	10.8606	6.71895e-17	1.00784e-16	Stress_3DPS - Stress_0DPS		Pooled/Averaged	Both	Condition planned contrast
Fkbp5	Main Effect: Impact of PNS in F (averaged over adult stress)	0.14098	0.071594	73	1.96915	0.0527313	0.105463	NS - S	Overall within Sex	Pooled/Averaged	F	Prenatal Main Effect (within Sex)
Fkbp5	Main Effect: Impact of PNS in M (averaged over adult stress)	0.0382374	0.0772144	73	0.49521	0.621939	0.621939	NS - S	Overall within Sex	Pooled/Averaged	M	Prenatal Main Effect (within Sex)
Fkbp5	Interaction: Does Prenatal Stress (PNS) change the [Stress_0DPS - NS] gap?	0.13909	0.130552	73	1.0654	0.290206	0.688659	Stress_0DPS - NS	NS - S	Pooled/Averaged	Both	Prenatal effect on contrast
Fkbp5	Interaction: Does Prenatal Stress (PNS) change the [Stress_3DPS - NS] gap?	0.0853042	0.122368	73	0.697113	0.487946	0.688659	Stress_3DPS - NS	NS - S	Pooled/Averaged	Both	Prenatal effect on contrast
Fkbp5	Interaction: Does Prenatal Stress (PNS) change the [Stress_3DPS - Stress_0DPS] gap?	-0.0537861	0.133706	73	-0.402272	0.688659	0.688659	Stress_3DPS - Stress_0DPS	NS - S	Pooled/Averaged	Both	Prenatal effect on contrast
Fkbp5	Simple Effect: Stress_0DPS - NS in F / PC	-0.70446	0.120486	73	-5.84682	1.3082e-07	5.88689e-07	Stress_0DPS - NS	Stress Effect (within Prenatal)	PC	F	Sex_Specific
Fkbp5	Simple Effect: Stress_3DPS - NS in F / PC	-0.158049	0.120486	73	-1.31176	0.19371	0.348678	Stress_3DPS - NS	Stress Effect (within Prenatal)	PC	F	Sex_Specific
Fkbp5	Simple Effect: Stress_3DPS - Stress_0DPS in F / PC	0.546411	0.1164	73	4.69423	1.2221e-05	3.6663e-05	Stress_3DPS - Stress_0DPS	Stress Effect (within Prenatal)	PC	F	Sex_Specific
Fkbp5	Simple Effect: Stress_0DPS - NS in F / S	-0.803745	0.125727	73	-6.39279	1.36194e-08	8.17166e-08	Stress_0DPS - NS	Stress Effect (within Prenatal)	S	F	Sex_Specific
Fkbp5	Simple Effect: Stress_3DPS - NS in F / S	-0.207463	0.125727	73	-1.65011	0.103218	0.206435	Stress_3DPS - NS	Stress Effect (within Prenatal)	S	F	Sex_Specific
Fkbp5	Simple Effect: Stress_3DPS - Stress_0DPS in F / S	0.596282	0.134408	73	4.43637	3.17657e-05	8.16832e-05	Stress_3DPS - Stress_0DPS	Stress Effect (within Prenatal)	S	F	Sex_Specific
Fkbp5	Simple Effect: Stress_0DPS - NS in M / PC	-0.701583	0.160648	73	-4.36721	4.08572e-05	9.19287e-05	Stress_0DPS - NS	Stress Effect (within Prenatal)	PC	M	Sex_Specific
Fkbp5	Simple Effect: Stress_3DPS - NS in M / PC	0.150351	0.129518	73	1.16085	0.249487	0.408251	Stress_3DPS - NS	Stress Effect (within Prenatal)	PC	M	Sex_Specific
Fkbp5	Simple Effect: Stress_3DPS - Stress_0DPS in M / PC	0.851934	0.164615	73	5.17531	1.92924e-06	6.94527e-06	Stress_3DPS - Stress_0DPS	Stress Effect (within Prenatal)	PC	M	Sex_Specific
Fkbp5	Simple Effect: Stress_0DPS - NS in M / S	-0.880479	0.109743	73	-8.02307	1.27446e-11	1.14701e-10	Stress_0DPS - NS	Stress Effect (within Prenatal)	S	M	Sex_Specific
Fkbp5	Simple Effect: Stress_3DPS - NS in M / S	0.0291562	0.113121	73	0.257744	0.79733	0.79733	Stress_3DPS - NS	Stress Effect (within Prenatal)	S	M	Sex_Specific
Fkbp5	Simple Effect: Stress_3DPS - Stress_0DPS in M / S	0.909635	0.113121	73	8.04126	1.17798e-11	1.14701e-10	Stress_3DPS - Stress_0DPS	Stress Effect (within Prenatal)	S	M	Sex_Specific
Fkbp5	Interaction (F): Does PNS change [Stress_0DPS - NS]?	0.0992852	0.174138	73	0.570152	0.570326	0.733276	Stress_0DPS - NS	Interaction (Prenatal diff on stress contrast)	Pooled/Averaged	F	Sex_Specific
Fkbp5	Interaction (F): Does PNS change [Stress_3DPS - NS]?	0.0494136	0.174138	73	0.283761	0.777397	0.79733	Stress_3DPS - NS	Interaction (Prenatal diff on stress contrast)	Pooled/Averaged	F	Sex_Specific
Fkbp5	Interaction (F): Does PNS change [Stress_3DPS - Stress_0DPS]?	-0.0498715	0.177805	73	-0.280485	0.779899	0.79733	Stress_3DPS - Stress_0DPS	Interaction (Prenatal diff on stress contrast)	Pooled/Averaged	F	Sex_Specific
Fkbp5	Interaction (M): Does PNS change [Stress_0DPS - NS]?	0.178896	0.194554	73	0.919515	0.360855	0.541282	Stress_0DPS - NS	Interaction (Prenatal diff on stress contrast)	Pooled/Averaged	M	Sex_Specific
Fkbp5	Interaction (M): Does PNS change [Stress_3DPS - NS]?	0.121195	0.171963	73	0.704771	0.483195	0.669039	Stress_3DPS - NS	Interaction (Prenatal diff on stress contrast)	Pooled/Averaged	M	Sex_Specific
Fkbp5	Interaction (M): Does PNS change [Stress_3DPS - Stress_0DPS]?	-0.0577008	0.199736	73	-0.288885	0.773488	0.79733	Stress_3DPS - Stress_0DPS	Interaction (Prenatal diff on stress contrast)	Pooled/Averaged	M	Sex_Specific
Il1b	Main Effect: Stress_0DPS - NS in F (averaged over Prenatal)	0.445638	0.258961	74	1.72087	0.0894532	0.178906	Stress_0DPS - NS	Stress Main Effect within Sex	Pooled/Averaged	F	Condition Main Effect (within Sex)
Il1b	Main Effect: Stress_3DPS - NS in F (averaged over Prenatal)	0.193733	0.253391	74	0.76456	0.446965	0.536358	Stress_3DPS - NS	Stress Main Effect within Sex	Pooled/Averaged	F	Condition Main Effect (within Sex)
Il1b	Main Effect: Stress_3DPS - Stress_0DPS in F (averaged over Prenatal)	-0.251905	0.258961	74	-0.972754	0.333844	0.500767	Stress_3DPS - Stress_0DPS	Stress Main Effect within Sex	Pooled/Averaged	F	Condition Main Effect (within Sex)
Il1b	Main Effect: Stress_0DPS - NS in M (averaged over Prenatal)	1.02798	0.289321	74	3.55308	0.000667112	0.00400267	Stress_0DPS - NS	Stress Main Effect within Sex	Pooled/Averaged	M	Condition Main Effect (within Sex)
Il1b	Main Effect: Stress_3DPS - NS in M (averaged over Prenatal)	0.0828854	0.255726	74	0.324117	0.746763	0.746763	Stress_3DPS - NS	Stress Main Effect within Sex	Pooled/Averaged	M	Condition Main Effect (within Sex)
Il1b	Main Effect: Stress_3DPS - Stress_0DPS in M (averaged over Prenatal)	-0.945095	0.297027	74	-3.18185	0.00213964	0.00641893	Stress_3DPS - Stress_0DPS	Stress Main Effect within Sex	Pooled/Averaged	M	Condition Main Effect (within Sex)
Il1b	Overall effect: Stress_0DPS - NS	0.736809	0.194144	74	3.79517	0.000299554	0.000898663	Stress_0DPS - NS		Pooled/Averaged	Both	Condition planned contrast
Il1b	Overall effect: Stress_3DPS - NS	0.138309	0.180002	74	0.768375	0.44471	0.44471	Stress_3DPS - NS		Pooled/Averaged	Both	Condition planned contrast
Il1b	Overall effect: Stress_3DPS - Stress_0DPS	-0.5985	0.197032	74	-3.03759	0.00329322	0.00493983	Stress_3DPS - Stress_0DPS		Pooled/Averaged	Both	Condition planned contrast
Il1b	Main Effect: Impact of PNS in F (averaged over adult stress)	0.404353	0.209936	74	1.92608	0.0579353	0.115871	NS - S	Overall within Sex	Pooled/Averaged	F	Prenatal Main Effect (within Sex)
Il1b	Main Effect: Impact of PNS in M (averaged over adult stress)	0.219493	0.229651	74	0.955766	0.342302	0.342302	NS - S	Overall within Sex	Pooled/Averaged	M	Prenatal Main Effect (within Sex)
Il1b	Interaction: Does Prenatal Stress (PNS) change the [Stress_0DPS - NS] gap?	0.448331	0.388288	74	1.15464	0.251955	0.605617	Stress_0DPS - NS	NS - S	Pooled/Averaged	Both	Prenatal effect on contrast
Il1b	Interaction: Does Prenatal Stress (PNS) change the [Stress_3DPS - NS] gap?	0.243987	0.360004	74	0.677732	0.500055	0.605617	Stress_3DPS - NS	NS - S	Pooled/Averaged	Both	Prenatal effect on contrast
Il1b	Interaction: Does Prenatal Stress (PNS) change the [Stress_3DPS - Stress_0DPS] gap?	-0.204344	0.394063	74	-0.518558	0.605617	0.605617	Stress_3DPS - Stress_0DPS	NS - S	Pooled/Averaged	Both	Prenatal effect on contrast
Il1b	Simple Effect: Stress_0DPS - NS in F / PC	0.694499	0.358349	74	1.93805	0.0564319	0.253563	Stress_0DPS - NS	Stress Effect (within Prenatal)	PC	F	Sex_Specific
Il1b	Simple Effect: Stress_3DPS - NS in F / PC	0.565768	0.358349	74	1.57882	0.118643	0.35593	Stress_3DPS - NS	Stress Effect (within Prenatal)	PC	F	Sex_Specific
Il1b	Simple Effect: Stress_3DPS - Stress_0DPS in F / PC	-0.128732	0.346198	74	-0.371844	0.711072	0.7529	Stress_3DPS - Stress_0DPS	Stress Effect (within Prenatal)	PC	F	Sex_Specific
Il1b	Simple Effect: Stress_0DPS - NS in F / S	0.196776	0.373937	74	0.526229	0.600303	0.715194	Stress_0DPS - NS	Stress Effect (within Prenatal)	S	F	Sex_Specific
Il1b	Simple Effect: Stress_3DPS - NS in F / S	-0.178302	0.358349	74	-0.497566	0.620265	0.715194	Stress_3DPS - NS	Stress Effect (within Prenatal)	S	F	Sex_Specific
Il1b	Simple Effect: Stress_3DPS - Stress_0DPS in F / S	-0.375079	0.385214	74	-0.97369	0.333383	0.611426	Stress_3DPS - Stress_0DPS	Stress Effect (within Prenatal)	S	F	Sex_Specific
Il1b	Simple Effect: Stress_0DPS - NS in M / PC	1.22745	0.477799	74	2.56897	0.0122146	0.0794446	Stress_0DPS - NS	Stress Effect (within Prenatal)	PC	M	Sex_Specific
Il1b	Simple Effect: Stress_3DPS - NS in M / PC	-0.0451631	0.385214	74	-0.117242	0.906986	0.906986	Stress_3DPS - NS	Stress Effect (within Prenatal)	PC	M	Sex_Specific
Il1b	Simple Effect: Stress_3DPS - Stress_0DPS in M / PC	-1.27261	0.489598	74	-2.5993	0.0112696	0.0794446	Stress_3DPS - Stress_0DPS	Stress Effect (within Prenatal)	PC	M	Sex_Specific
Il1b	Simple Effect: Stress_0DPS - NS in M / S	0.828511	0.326399	74	2.53834	0.0132408	0.0794446	Stress_0DPS - NS	Stress Effect (within Prenatal)	S	M	Sex_Specific
Il1b	Simple Effect: Stress_3DPS - NS in M / S	0.210934	0.336444	74	0.626951	0.532621	0.715194	Stress_3DPS - NS	Stress Effect (within Prenatal)	S	M	Sex_Specific
Il1b	Simple Effect: Stress_3DPS - Stress_0DPS in M / S	-0.617577	0.336444	74	-1.8356	0.0704342	0.253563	Stress_3DPS - Stress_0DPS	Stress Effect (within Prenatal)	S	M	Sex_Specific
Il1b	Interaction (F): Does PNS change [Stress_0DPS - NS]?	0.497723	0.517921	74	0.961001	0.339681	0.611426	Stress_0DPS - NS	Interaction (Prenatal diff on stress contrast)	Pooled/Averaged	F	Sex_Specific
Il1b	Interaction (F): Does PNS change [Stress_3DPS - NS]?	0.74407	0.506782	74	1.46823	0.146281	0.376151	Stress_3DPS - NS	Interaction (Prenatal diff on stress contrast)	Pooled/Averaged	F	Sex_Specific
Il1b	Interaction (F): Does PNS change [Stress_3DPS - Stress_0DPS]?	0.246347	0.517921	74	0.475646	0.635728	0.715194	Stress_3DPS - Stress_0DPS	Interaction (Prenatal diff on stress contrast)	Pooled/Averaged	F	Sex_Specific
Il1b	Interaction (M): Does PNS change [Stress_0DPS - NS]?	0.398939	0.578643	74	0.689439	0.492703	0.715194	Stress_0DPS - NS	Interaction (Prenatal diff on stress contrast)	Pooled/Averaged	M	Sex_Specific
Il1b	Interaction (M): Does PNS change [Stress_3DPS - NS]?	-0.256097	0.511453	74	-0.500725	0.618051	0.715194	Stress_3DPS - NS	Interaction (Prenatal diff on stress contrast)	Pooled/Averaged	M	Sex_Specific
Il1b	Interaction (M): Does PNS change [Stress_3DPS - Stress_0DPS]?	-0.655036	0.594054	74	-1.10265	0.273751	0.611426	Stress_3DPS - Stress_0DPS	Interaction (Prenatal diff on stress contrast)	Pooled/Averaged	M	Sex_Specific
Il6	Main Effect: Stress_0DPS - NS in F (averaged over Prenatal)	-0.462861	0.150972	73	-3.06586	0.00304213	0.00912638	Stress_0DPS - NS	Stress Main Effect within Sex	Pooled/Averaged	F	Condition Main Effect (within Sex)
Il6	Main Effect: Stress_3DPS - NS in F (averaged over Prenatal)	0.00778221	0.150167	73	0.0518236	0.958811	0.958811	Stress_3DPS - NS	Stress Main Effect within Sex	Pooled/Averaged	F	Condition Main Effect (within Sex)
Il6	Main Effect: Stress_3DPS - Stress_0DPS in F (averaged over Prenatal)	0.470643	0.153363	73	3.06882	0.00301559	0.00912638	Stress_3DPS - Stress_0DPS	Stress Main Effect within Sex	Pooled/Averaged	F	Condition Main Effect (within Sex)
Il6	Main Effect: Stress_0DPS - NS in M (averaged over Prenatal)	-0.417517	0.168673	73	-2.47531	0.0156332	0.0312664	Stress_0DPS - NS	Stress Main Effect within Sex	Pooled/Averaged	M	Condition Main Effect (within Sex)
Il6	Main Effect: Stress_3DPS - NS in M (averaged over Prenatal)	-0.134463	0.149087	73	-0.901911	0.37007	0.444085	Stress_3DPS - NS	Stress Main Effect within Sex	Pooled/Averaged	M	Condition Main Effect (within Sex)
Il6	Main Effect: Stress_3DPS - Stress_0DPS in M (averaged over Prenatal)	0.283054	0.173165	73	1.63459	0.106441	0.159661	Stress_3DPS - Stress_0DPS	Stress Main Effect within Sex	Pooled/Averaged	M	Condition Main Effect (within Sex)
Il6	Overall effect: Stress_0DPS - NS	-0.440189	0.113185	73	-3.88912	0.000219829	0.000659486	Stress_0DPS - NS		Pooled/Averaged	Both	Condition planned contrast
Il6	Overall effect: Stress_3DPS - NS	-0.0633405	0.105803	73	-0.598664	0.55125	0.55125	Stress_3DPS - NS		Pooled/Averaged	Both	Condition planned contrast
Il6	Overall effect: Stress_3DPS - Stress_0DPS	0.376848	0.115657	73	3.25833	0.00170265	0.00255397	Stress_3DPS - Stress_0DPS		Pooled/Averaged	Both	Condition planned contrast
Il6	Main Effect: Impact of PNS in F (averaged over adult stress)	0.197489	0.123705	73	1.59645	0.114709	0.229418	NS - S	Overall within Sex	Pooled/Averaged	F	Prenatal Main Effect (within Sex)
Il6	Main Effect: Impact of PNS in M (averaged over adult stress)	-0.14696	0.133885	73	-1.09766	0.27596	0.27596	NS - S	Overall within Sex	Pooled/Averaged	M	Prenatal Main Effect (within Sex)
Il6	Interaction: Does Prenatal Stress (PNS) change the [Stress_0DPS - NS] gap?	-0.0399119	0.22637	73	-0.176313	0.860536	0.860536	Stress_0DPS - NS	NS - S	Pooled/Averaged	Both	Prenatal effect on contrast
Il6	Interaction: Does Prenatal Stress (PNS) change the [Stress_3DPS - NS] gap?	-0.175397	0.211606	73	-0.828885	0.409872	0.839806	Stress_3DPS - NS	NS - S	Pooled/Averaged	Both	Prenatal effect on contrast
Il6	Interaction: Does Prenatal Stress (PNS) change the [Stress_3DPS - Stress_0DPS] gap?	-0.135485	0.231314	73	-0.58572	0.559871	0.839806	Stress_3DPS - Stress_0DPS	NS - S	Pooled/Averaged	Both	Prenatal effect on contrast
Il6	Simple Effect: Stress_0DPS - NS in F / PC	-0.391576	0.208915	73	-1.87433	0.064886	0.226046	Stress_0DPS - NS	Stress Effect (within Prenatal)	PC	F	Sex_Specific
Il6	Simple Effect: Stress_3DPS - NS in F / PC	0.0143829	0.215767	73	0.0666595	0.947035	0.995503	Stress_3DPS - NS	Stress Effect (within Prenatal)	PC	F	Sex_Specific
Il6	Simple Effect: Stress_3DPS - Stress_0DPS in F / PC	0.405959	0.208915	73	1.94318	0.0558508	0.226046	Stress_3DPS - Stress_0DPS	Stress Effect (within Prenatal)	PC	F	Sex_Specific
Il6	Simple Effect: Stress_0DPS - NS in F / S	-0.534146	0.218003	73	-2.45018	0.016676	0.177667	Stress_0DPS - NS	Stress Effect (within Prenatal)	S	F	Sex_Specific
Il6	Simple Effect: Stress_3DPS - NS in F / S	0.00118152	0.208915	73	0.0056555	0.995503	0.995503	Stress_3DPS - NS	Stress Effect (within Prenatal)	S	F	Sex_Specific
Il6	Simple Effect: Stress_3DPS - Stress_0DPS in F / S	0.535327	0.224577	73	2.38371	0.0197408	0.177667	Stress_3DPS - Stress_0DPS	Stress Effect (within Prenatal)	S	F	Sex_Specific
Il6	Simple Effect: Stress_0DPS - NS in M / PC	-0.528713	0.278554	73	-1.89807	0.0616411	0.226046	Stress_0DPS - NS	Stress Effect (within Prenatal)	PC	M	Sex_Specific
Il6	Simple Effect: Stress_3DPS - NS in M / PC	-0.316461	0.224577	73	-1.40914	0.163039	0.366838	Stress_3DPS - NS	Stress Effect (within Prenatal)	PC	M	Sex_Specific
Il6	Simple Effect: Stress_3DPS - Stress_0DPS in M / PC	0.212252	0.285433	73	0.743616	0.459495	0.827092	Stress_3DPS - Stress_0DPS	Stress Effect (within Prenatal)	PC	M	Sex_Specific
Il6	Simple Effect: Stress_0DPS - NS in M / S	-0.30632	0.190288	73	-1.60977	0.111764	0.287394	Stress_0DPS - NS	Stress Effect (within Prenatal)	S	M	Sex_Specific
Il6	Simple Effect: Stress_3DPS - NS in M / S	0.0475347	0.196145	73	0.242345	0.809193	0.971031	Stress_3DPS - NS	Stress Effect (within Prenatal)	S	M	Sex_Specific
Il6	Simple Effect: Stress_3DPS - Stress_0DPS in M / S	0.353855	0.196145	73	1.80405	0.0753487	0.226046	Stress_3DPS - Stress_0DPS	Stress Effect (within Prenatal)	S	M	Sex_Specific
Il6	Interaction (F): Does PNS change [Stress_0DPS - NS]?	0.142569	0.301945	73	0.472169	0.638215	0.879216	Stress_0DPS - NS	Interaction (Prenatal diff on stress contrast)	Pooled/Averaged	F	Sex_Specific
Il6	Interaction (F): Does PNS change [Stress_3DPS - NS]?	0.0132014	0.300335	73	0.0439556	0.96506	0.995503	Stress_3DPS - NS	Interaction (Prenatal diff on stress contrast)	Pooled/Averaged	F	Sex_Specific
Il6	Interaction (F): Does PNS change [Stress_3DPS - Stress_0DPS]?	-0.129368	0.306725	73	-0.42177	0.674432	0.879216	Stress_3DPS - Stress_0DPS	Interaction (Prenatal diff on stress contrast)	Pooled/Averaged	F	Sex_Specific
Il6	Interaction (M): Does PNS change [Stress_0DPS - NS]?	-0.222393	0.337345	73	-0.659244	0.511813	0.837513	Stress_0DPS - NS	Interaction (Prenatal diff on stress contrast)	Pooled/Averaged	M	Sex_Specific
Il6	Interaction (M): Does PNS change [Stress_3DPS - NS]?	-0.363996	0.298174	73	-1.22075	0.226109	0.452219	Stress_3DPS - NS	Interaction (Prenatal diff on stress contrast)	Pooled/Averaged	M	Sex_Specific
Il6	Interaction (M): Does PNS change [Stress_3DPS - Stress_0DPS]?	-0.141603	0.34633	73	-0.408866	0.683835	0.879216	Stress_3DPS - Stress_0DPS	Interaction (Prenatal diff on stress contrast)	Pooled/Averaged	M	Sex_Specific
Nr3c1	Main Effect: Stress_0DPS - NS in F (averaged over Prenatal)	0.0196363	0.0733036	73	0.267876	0.78955	0.94746	Stress_0DPS - NS	Stress Main Effect within Sex	Pooled/Averaged	F	Condition Main Effect (within Sex)
Nr3c1	Main Effect: Stress_3DPS - NS in F (averaged over Prenatal)	0.0212687	0.071727	73	0.296523	0.767673	0.94746	Stress_3DPS - NS	Stress Main Effect within Sex	Pooled/Averaged	F	Condition Main Effect (within Sex)
Nr3c1	Main Effect: Stress_3DPS - Stress_0DPS in F (averaged over Prenatal)	0.00163241	0.0733036	73	0.0222692	0.982294	0.982294	Stress_3DPS - Stress_0DPS	Stress Main Effect within Sex	Pooled/Averaged	F	Condition Main Effect (within Sex)
Nr3c1	Main Effect: Stress_0DPS - NS in M (averaged over Prenatal)	0.0495168	0.0827081	73	0.598694	0.55123	0.94746	Stress_0DPS - NS	Stress Main Effect within Sex	Pooled/Averaged	M	Condition Main Effect (within Sex)
Nr3c1	Main Effect: Stress_3DPS - NS in M (averaged over Prenatal)	-0.0654404	0.0733036	73	-0.892732	0.374934	0.94746	Stress_3DPS - NS	Stress Main Effect within Sex	Pooled/Averaged	M	Condition Main Effect (within Sex)
Nr3c1	Main Effect: Stress_3DPS - Stress_0DPS in M (averaged over Prenatal)	-0.114957	0.084079	73	-1.36725	0.175741	0.94746	Stress_3DPS - Stress_0DPS	Stress Main Effect within Sex	Pooled/Averaged	M	Condition Main Effect (within Sex)
Nr3c1	Overall effect: Stress_0DPS - NS	0.0345765	0.0552586	73	0.625723	0.533448	0.667956	Stress_0DPS - NS		Pooled/Averaged	Both	Condition planned contrast
Nr3c1	Overall effect: Stress_3DPS - NS	-0.0220859	0.0512791	73	-0.4307	0.667956	0.667956	Stress_3DPS - NS		Pooled/Averaged	Both	Condition planned contrast
Nr3c1	Overall effect: Stress_3DPS - Stress_0DPS	-0.0566624	0.0557734	73	-1.01594	0.313014	0.667956	Stress_3DPS - Stress_0DPS		Pooled/Averaged	Both	Condition planned contrast
Nr3c1	Main Effect: Impact of PNS in F (averaged over adult stress)	-0.00271927	0.0594261	73	-0.0457588	0.963627	0.963627	NS - S	Overall within Sex	Pooled/Averaged	F	Prenatal Main Effect (within Sex)
Nr3c1	Main Effect: Impact of PNS in M (averaged over adult stress)	-0.017356	0.0654613	73	-0.265134	0.791653	0.963627	NS - S	Overall within Sex	Pooled/Averaged	M	Prenatal Main Effect (within Sex)
Nr3c1	Interaction: Does Prenatal Stress (PNS) change the [Stress_0DPS - NS] gap?	0.120655	0.110517	73	1.09173	0.278542	0.609449	Stress_0DPS - NS	NS - S	Pooled/Averaged	Both	Prenatal effect on contrast
Nr3c1	Interaction: Does Prenatal Stress (PNS) change the [Stress_3DPS - NS] gap?	0.0634231	0.102558	73	0.618411	0.538229	0.609449	Stress_3DPS - NS	NS - S	Pooled/Averaged	Both	Prenatal effect on contrast
Nr3c1	Interaction: Does Prenatal Stress (PNS) change the [Stress_3DPS - Stress_0DPS] gap?	-0.0572318	0.111547	73	-0.513074	0.609449	0.609449	Stress_3DPS - Stress_0DPS	NS - S	Pooled/Averaged	Both	Prenatal effect on contrast
Nr3c1	Simple Effect: Stress_0DPS - NS in F / PC	-0.0295013	0.101437	73	-0.290833	0.772004	0.98576	Stress_0DPS - NS	Stress Effect (within Prenatal)	PC	F	Sex_Specific
Nr3c1	Simple Effect: Stress_3DPS - NS in F / PC	0.0281509	0.101437	73	0.27752	0.782165	0.98576	Stress_3DPS - NS	Stress Effect (within Prenatal)	PC	F	Sex_Specific
Nr3c1	Simple Effect: Stress_3DPS - Stress_0DPS in F / PC	0.0576522	0.0979977	73	0.588302	0.558145	0.913329	Stress_3DPS - Stress_0DPS	Stress Effect (within Prenatal)	PC	F	Sex_Specific
Nr3c1	Simple Effect: Stress_0DPS - NS in F / S	0.0687738	0.10585	73	0.649731	0.517905	0.913329	Stress_0DPS - NS	Stress Effect (within Prenatal)	S	F	Sex_Specific
Nr3c1	Simple Effect: Stress_3DPS - NS in F / S	0.0143864	0.101437	73	0.141826	0.887608	0.98576	Stress_3DPS - NS	Stress Effect (within Prenatal)	S	F	Sex_Specific
Nr3c1	Simple Effect: Stress_3DPS - Stress_0DPS in F / S	-0.0543874	0.109042	73	-0.498776	0.619437	0.929155	Stress_3DPS - Stress_0DPS	Stress Effect (within Prenatal)	S	F	Sex_Specific
Nr3c1	Simple Effect: Stress_0DPS - NS in M / PC	0.219309	0.13525	73	1.62151	0.109219	0.65163	Stress_0DPS - NS	Stress Effect (within Prenatal)	PC	M	Sex_Specific
Nr3c1	Simple Effect: Stress_3DPS - NS in M / PC	-0.0088996	0.109042	73	-0.0816164	0.935175	0.98576	Stress_3DPS - NS	Stress Effect (within Prenatal)	PC	M	Sex_Specific
Nr3c1	Simple Effect: Stress_3DPS - Stress_0DPS in M / PC	-0.228209	0.13859	73	-1.64665	0.103928	0.65163	Stress_3DPS - Stress_0DPS	Stress Effect (within Prenatal)	PC	M	Sex_Specific
Nr3c1	Simple Effect: Stress_0DPS - NS in M / S	-0.120276	0.0952366	73	-1.26291	0.210639	0.65163	Stress_0DPS - NS	Stress Effect (within Prenatal)	S	M	Sex_Specific
Nr3c1	Simple Effect: Stress_3DPS - NS in M / S	-0.121981	0.0979977	73	-1.24474	0.21721	0.65163	Stress_3DPS - NS	Stress Effect (within Prenatal)	S	M	Sex_Specific
Nr3c1	Simple Effect: Stress_3DPS - Stress_0DPS in M / S	-0.00170565	0.0952366	73	-0.0179096	0.98576	0.98576	Stress_3DPS - Stress_0DPS	Stress Effect (within Prenatal)	S	M	Sex_Specific
Nr3c1	Interaction (F): Does PNS change [Stress_0DPS - NS]?	-0.0982751	0.146607	73	-0.67033	0.504763	0.913329	Stress_0DPS - NS	Interaction (Prenatal diff on stress contrast)	Pooled/Averaged	F	Sex_Specific
Nr3c1	Interaction (F): Does PNS change [Stress_3DPS - NS]?	0.0137645	0.143454	73	0.0959507	0.923823	0.98576	Stress_3DPS - NS	Interaction (Prenatal diff on stress contrast)	Pooled/Averaged	F	Sex_Specific
Nr3c1	Interaction (F): Does PNS change [Stress_3DPS - Stress_0DPS]?	0.11204	0.146607	73	0.764217	0.447201	0.913329	Stress_3DPS - Stress_0DPS	Interaction (Prenatal diff on stress contrast)	Pooled/Averaged	F	Sex_Specific
Nr3c1	Interaction (M): Does PNS change [Stress_0DPS - NS]?	0.339585	0.165416	73	2.05291	0.0436655	0.65163	Stress_0DPS - NS	Interaction (Prenatal diff on stress contrast)	Pooled/Averaged	M	Sex_Specific
Nr3c1	Interaction (M): Does PNS change [Stress_3DPS - NS]?	0.113082	0.146607	73	0.771324	0.443004	0.913329	Stress_3DPS - NS	Interaction (Prenatal diff on stress contrast)	Pooled/Averaged	M	Sex_Specific
Nr3c1	Interaction (M): Does PNS change [Stress_3DPS - Stress_0DPS]?	-0.226503	0.168158	73	-1.34697	0.182158	0.65163	Stress_3DPS - Stress_0DPS	Interaction (Prenatal diff on stress contrast)	Pooled/Averaged	M	Sex_Specific
Nr3c2	Main Effect: Stress_0DPS - NS in F (averaged over Prenatal)	-0.110727	0.121246	74	-0.913243	0.36408	0.728161	Stress_0DPS - NS	Stress Main Effect within Sex	Pooled/Averaged	F	Condition Main Effect (within Sex)
Nr3c2	Main Effect: Stress_3DPS - NS in F (averaged over Prenatal)	-0.0697543	0.118638	74	-0.58796	0.558349	0.837523	Stress_3DPS - NS	Stress Main Effect within Sex	Pooled/Averaged	F	Condition Main Effect (within Sex)
Nr3c2	Main Effect: Stress_3DPS - Stress_0DPS in F (averaged over Prenatal)	0.0409723	0.121246	74	0.337929	0.736374	0.883648	Stress_3DPS - Stress_0DPS	Stress Main Effect within Sex	Pooled/Averaged	F	Condition Main Effect (within Sex)
Nr3c2	Main Effect: Stress_0DPS - NS in M (averaged over Prenatal)	0.173483	0.13546	74	1.28069	0.204302	0.612906	Stress_0DPS - NS	Stress Main Effect within Sex	Pooled/Averaged	M	Condition Main Effect (within Sex)
Nr3c2	Main Effect: Stress_3DPS - NS in M (averaged over Prenatal)	0.187024	0.119731	74	1.56203	0.122547	0.612906	Stress_3DPS - NS	Stress Main Effect within Sex	Pooled/Averaged	M	Condition Main Effect (within Sex)
Nr3c2	Main Effect: Stress_3DPS - Stress_0DPS in M (averaged over Prenatal)	0.0135414	0.139068	74	0.0973722	0.922694	0.922694	Stress_3DPS - Stress_0DPS	Stress Main Effect within Sex	Pooled/Averaged	M	Condition Main Effect (within Sex)
Nr3c2	Overall effect: Stress_0DPS - NS	0.0313781	0.0908983	74	0.3452	0.730923	0.768465	Stress_0DPS - NS		Pooled/Averaged	Both	Condition planned contrast
Nr3c2	Overall effect: Stress_3DPS - NS	0.058635	0.0842771	74	0.695741	0.488771	0.768465	Stress_3DPS - NS		Pooled/Averaged	Both	Condition planned contrast
Nr3c2	Overall effect: Stress_3DPS - Stress_0DPS	0.0272569	0.0922503	74	0.295466	0.768465	0.768465	Stress_3DPS - Stress_0DPS		Pooled/Averaged	Both	Condition planned contrast
Nr3c2	Main Effect: Impact of PNS in F (averaged over adult stress)	-0.146701	0.098292	74	-1.4925	0.139818	0.279637	NS - S	Overall within Sex	Pooled/Averaged	F	Prenatal Main Effect (within Sex)
Nr3c2	Main Effect: Impact of PNS in M (averaged over adult stress)	-0.0705751	0.107523	74	-0.656373	0.51362	0.51362	NS - S	Overall within Sex	Pooled/Averaged	M	Prenatal Main Effect (within Sex)
Nr3c2	Interaction: Does Prenatal Stress (PNS) change the [Stress_0DPS - NS] gap?	0.0872707	0.181797	74	0.480045	0.632611	0.847736	Stress_0DPS - NS	NS - S	Pooled/Averaged	Both	Prenatal effect on contrast
Nr3c2	Interaction: Does Prenatal Stress (PNS) change the [Stress_3DPS - NS] gap?	0.12282	0.168554	74	0.728671	0.468503	0.847736	Stress_3DPS - NS	NS - S	Pooled/Averaged	Both	Prenatal effect on contrast
Nr3c2	Interaction: Does Prenatal Stress (PNS) change the [Stress_3DPS - Stress_0DPS] gap?	0.0355498	0.184501	74	0.192681	0.847736	0.847736	Stress_3DPS - Stress_0DPS	NS - S	Pooled/Averaged	Both	Prenatal effect on contrast
Nr3c2	Simple Effect: Stress_0DPS - NS in F / PC	-0.136758	0.167779	74	-0.815105	0.417628	0.886542	Stress_0DPS - NS	Stress Effect (within Prenatal)	PC	F	Sex_Specific
Nr3c2	Simple Effect: Stress_3DPS - NS in F / PC	0.000547034	0.167779	74	0.00326044	0.997407	0.997407	Stress_3DPS - NS	Stress Effect (within Prenatal)	PC	F	Sex_Specific
Nr3c2	Simple Effect: Stress_3DPS - Stress_0DPS in F / PC	0.137305	0.16209	74	0.847089	0.399677	0.886542	Stress_3DPS - Stress_0DPS	Stress Effect (within Prenatal)	PC	F	Sex_Specific
Nr3c2	Simple Effect: Stress_0DPS - NS in F / S	-0.0846956	0.175077	74	-0.483761	0.629984	0.886542	Stress_0DPS - NS	Stress Effect (within Prenatal)	S	F	Sex_Specific
Nr3c2	Simple Effect: Stress_3DPS - NS in F / S	-0.140056	0.167779	74	-0.834762	0.406539	0.886542	Stress_3DPS - NS	Stress Effect (within Prenatal)	S	F	Sex_Specific
Nr3c2	Simple Effect: Stress_3DPS - Stress_0DPS in F / S	-0.0553601	0.180357	74	-0.306947	0.759746	0.886542	Stress_3DPS - Stress_0DPS	Stress Effect (within Prenatal)	S	F	Sex_Specific
Nr3c2	Simple Effect: Stress_0DPS - NS in M / PC	0.286785	0.223706	74	1.28197	0.203854	0.886542	Stress_0DPS - NS	Stress Effect (within Prenatal)	PC	M	Sex_Specific
Nr3c2	Simple Effect: Stress_3DPS - NS in M / PC	0.239543	0.180357	74	1.32816	0.188207	0.886542	Stress_3DPS - NS	Stress Effect (within Prenatal)	PC	M	Sex_Specific
Nr3c2	Simple Effect: Stress_3DPS - Stress_0DPS in M / PC	-0.0472412	0.22923	74	-0.206086	0.837289	0.886542	Stress_3DPS - Stress_0DPS	Stress Effect (within Prenatal)	PC	M	Sex_Specific
Nr3c2	Simple Effect: Stress_0DPS - NS in M / S	0.0601812	0.15282	74	0.393804	0.694858	0.886542	Stress_0DPS - NS	Stress Effect (within Prenatal)	S	M	Sex_Specific
Nr3c2	Simple Effect: Stress_3DPS - NS in M / S	0.134505	0.157523	74	0.853875	0.39593	0.886542	Stress_3DPS - NS	Stress Effect (within Prenatal)	S	M	Sex_Specific
Nr3c2	Simple Effect: Stress_3DPS - Stress_0DPS in M / S	0.074324	0.157523	74	0.471829	0.638437	0.886542	Stress_3DPS - Stress_0DPS	Stress Effect (within Prenatal)	S	M	Sex_Specific
Nr3c2	Interaction (F): Does PNS change [Stress_0DPS - NS]?	-0.0520621	0.242491	74	-0.214697	0.830594	0.886542	Stress_0DPS - NS	Interaction (Prenatal diff on stress contrast)	Pooled/Averaged	F	Sex_Specific
Nr3c2	Interaction (F): Does PNS change [Stress_3DPS - NS]?	0.140603	0.237276	74	0.592571	0.555275	0.886542	Stress_3DPS - NS	Interaction (Prenatal diff on stress contrast)	Pooled/Averaged	F	Sex_Specific
Nr3c2	Interaction (F): Does PNS change [Stress_3DPS - Stress_0DPS]?	0.192665	0.242491	74	0.794523	0.429432	0.886542	Stress_3DPS - Stress_0DPS	Interaction (Prenatal diff on stress contrast)	Pooled/Averaged	F	Sex_Specific
Nr3c2	Interaction (M): Does PNS change [Stress_0DPS - NS]?	0.226603	0.270921	74	0.836419	0.405612	0.886542	Stress_0DPS - NS	Interaction (Prenatal diff on stress contrast)	Pooled/Averaged	M	Sex_Specific
Nr3c2	Interaction (M): Does PNS change [Stress_3DPS - NS]?	0.105038	0.239463	74	0.438642	0.662199	0.886542	Stress_3DPS - NS	Interaction (Prenatal diff on stress contrast)	Pooled/Averaged	M	Sex_Specific
Nr3c2	Interaction (M): Does PNS change [Stress_3DPS - Stress_0DPS]?	-0.121565	0.278137	74	-0.43707	0.663333	0.886542	Stress_3DPS - Stress_0DPS	Interaction (Prenatal diff on stress contrast)	Pooled/Averaged	M	Sex_Specific
Sgk1	Main Effect: Stress_0DPS - NS in F (averaged over Prenatal)	-0.893822	0.135758	74	-6.58396	5.80417e-09	1.16083e-08	Stress_0DPS - NS	Stress Main Effect within Sex	Pooled/Averaged	F	Condition Main Effect (within Sex)
Sgk1	Main Effect: Stress_3DPS - NS in F (averaged over Prenatal)	0.044098	0.132838	74	0.331969	0.740851	0.740851	Stress_3DPS - NS	Stress Main Effect within Sex	Pooled/Averaged	F	Condition Main Effect (within Sex)
Sgk1	Main Effect: Stress_3DPS - Stress_0DPS in F (averaged over Prenatal)	0.93792	0.135758	74	6.90879	1.45339e-09	4.36018e-09	Stress_3DPS - Stress_0DPS	Stress Main Effect within Sex	Pooled/Averaged	F	Condition Main Effect (within Sex)
Sgk1	Main Effect: Stress_0DPS - NS in M (averaged over Prenatal)	-1.13713	0.151674	74	-7.49719	1.15092e-10	6.90549e-10	Stress_0DPS - NS	Stress Main Effect within Sex	Pooled/Averaged	M	Condition Main Effect (within Sex)
Sgk1	Main Effect: Stress_3DPS - NS in M (averaged over Prenatal)	-0.136859	0.134062	74	-1.02086	0.310646	0.372776	Stress_3DPS - NS	Stress Main Effect within Sex	Pooled/Averaged	M	Condition Main Effect (within Sex)
Sgk1	Main Effect: Stress_3DPS - Stress_0DPS in M (averaged over Prenatal)	1.00027	0.155714	74	6.42378	1.14281e-08	1.71422e-08	Stress_3DPS - Stress_0DPS	Stress Main Effect within Sex	Pooled/Averaged	M	Condition Main Effect (within Sex)
Sgk1	Overall effect: Stress_0DPS - NS	-1.01547	0.101778	74	-9.97735	2.42938e-15	7.28814e-15	Stress_0DPS - NS		Pooled/Averaged	Both	Condition planned contrast
Sgk1	Overall effect: Stress_3DPS - NS	-0.0463803	0.0943643	74	-0.491503	0.624526	0.624526	Stress_3DPS - NS		Pooled/Averaged	Both	Condition planned contrast
Sgk1	Overall effect: Stress_3DPS - Stress_0DPS	0.969094	0.103292	74	9.3821	3.16824e-14	4.75236e-14	Stress_3DPS - Stress_0DPS		Pooled/Averaged	Both	Condition planned contrast
Sgk1	Main Effect: Impact of PNS in F (averaged over adult stress)	0.198022	0.110057	74	1.79928	0.0760515	0.152103	NS - S	Overall within Sex	Pooled/Averaged	F	Prenatal Main Effect (within Sex)
Sgk1	Main Effect: Impact of PNS in M (averaged over adult stress)	-0.128677	0.120392	74	-1.06882	0.288625	0.288625	NS - S	Overall within Sex	Pooled/Averaged	M	Prenatal Main Effect (within Sex)
Sgk1	Interaction: Does Prenatal Stress (PNS) change the [Stress_0DPS - NS] gap?	0.128857	0.203556	74	0.633032	0.528664	0.865768	Stress_0DPS - NS	NS - S	Pooled/Averaged	Both	Prenatal effect on contrast
Sgk1	Interaction: Does Prenatal Stress (PNS) change the [Stress_3DPS - NS] gap?	0.105686	0.188729	74	0.559988	0.577179	0.865768	Stress_3DPS - NS	NS - S	Pooled/Averaged	Both	Prenatal effect on contrast
Sgk1	Interaction: Does Prenatal Stress (PNS) change the [Stress_3DPS - Stress_0DPS] gap?	-0.0231717	0.206584	74	-0.112166	0.910995	0.910995	Stress_3DPS - Stress_0DPS	NS - S	Pooled/Averaged	Both	Prenatal effect on contrast
Sgk1	Simple Effect: Stress_0DPS - NS in F / PC	-0.816566	0.187861	74	-4.34666	4.3424e-05	0.000117003	Stress_0DPS - NS	Stress Effect (within Prenatal)	PC	F	Sex_Specific
Sgk1	Simple Effect: Stress_3DPS - NS in F / PC	0.126674	0.187861	74	0.674296	0.502224	0.796092	Stress_3DPS - NS	Stress Effect (within Prenatal)	PC	F	Sex_Specific
Sgk1	Simple Effect: Stress_3DPS - Stress_0DPS in F / PC	0.94324	0.181491	74	5.19718	1.72895e-06	1.03737e-05	Stress_3DPS - Stress_0DPS	Stress Effect (within Prenatal)	PC	F	Sex_Specific
Sgk1	Simple Effect: Stress_0DPS - NS in F / S	-0.971077	0.196032	74	-4.95366	4.46719e-06	2.01024e-05	Stress_0DPS - NS	Stress Effect (within Prenatal)	S	F	Sex_Specific
Sgk1	Simple Effect: Stress_3DPS - NS in F / S	-0.0384779	0.187861	74	-0.204821	0.838274	0.914408	Stress_3DPS - NS	Stress Effect (within Prenatal)	S	F	Sex_Specific
Sgk1	Simple Effect: Stress_3DPS - Stress_0DPS in F / S	0.932599	0.201944	74	4.6181	1.59813e-05	5.75326e-05	Stress_3DPS - Stress_0DPS	Stress Effect (within Prenatal)	S	F	Sex_Specific
Sgk1	Simple Effect: Stress_0DPS - NS in M / PC	-1.08553	0.250481	74	-4.33376	4.5501e-05	0.000117003	Stress_0DPS - NS	Stress Effect (within Prenatal)	PC	M	Sex_Specific
Sgk1	Simple Effect: Stress_3DPS - NS in M / PC	-0.113749	0.201944	74	-0.563268	0.574955	0.796092	Stress_3DPS - NS	Stress Effect (within Prenatal)	PC	M	Sex_Specific
Sgk1	Simple Effect: Stress_3DPS - Stress_0DPS in M / PC	0.971777	0.256667	74	3.78614	0.0003088	0.000694801	Stress_3DPS - Stress_0DPS	Stress Effect (within Prenatal)	PC	M	Sex_Specific
Sgk1	Simple Effect: Stress_0DPS - NS in M / S	-1.18873	0.171111	74	-6.94712	1.23327e-09	2.21988e-08	Stress_0DPS - NS	Stress Effect (within Prenatal)	S	M	Sex_Specific
Sgk1	Simple Effect: Stress_3DPS - NS in M / S	-0.159968	0.176377	74	-0.906967	0.367368	0.734736	Stress_3DPS - NS	Stress Effect (within Prenatal)	S	M	Sex_Specific
Sgk1	Simple Effect: Stress_3DPS - Stress_0DPS in M / S	1.02876	0.176377	74	5.83273	1.33932e-07	1.20539e-06	Stress_3DPS - Stress_0DPS	Stress Effect (within Prenatal)	S	M	Sex_Specific
Sgk1	Interaction (F): Does PNS change [Stress_0DPS - NS]?	0.154511	0.271515	74	0.569069	0.571032	0.796092	Stress_0DPS - NS	Interaction (Prenatal diff on stress contrast)	Pooled/Averaged	F	Sex_Specific
Sgk1	Interaction (F): Does PNS change [Stress_3DPS - NS]?	0.165152	0.265675	74	0.62163	0.536096	0.796092	Stress_3DPS - NS	Interaction (Prenatal diff on stress contrast)	Pooled/Averaged	F	Sex_Specific
Sgk1	Interaction (F): Does PNS change [Stress_3DPS - Stress_0DPS]?	0.0106409	0.271515	74	0.0391908	0.968844	0.968844	Stress_3DPS - Stress_0DPS	Interaction (Prenatal diff on stress contrast)	Pooled/Averaged	F	Sex_Specific
Sgk1	Interaction (M): Does PNS change [Stress_0DPS - NS]?	0.103204	0.303348	74	0.340217	0.734657	0.914408	Stress_0DPS - NS	Interaction (Prenatal diff on stress contrast)	Pooled/Averaged	M	Sex_Specific
Sgk1	Interaction (M): Does PNS change [Stress_3DPS - NS]?	0.0462197	0.268124	74	0.172382	0.863608	0.914408	Stress_3DPS - NS	Interaction (Prenatal diff on stress contrast)	Pooled/Averaged	M	Sex_Specific
Sgk1	Interaction (M): Does PNS change [Stress_3DPS - Stress_0DPS]?	-0.0569843	0.311427	74	-0.182978	0.855316	0.914408	Stress_3DPS - Stress_0DPS	Interaction (Prenatal diff on stress contrast)	Pooled/Averaged	M	Sex_Specific
Slc2a1	Main Effect: Stress_0DPS - NS in F (averaged over Prenatal)	-0.541538	0.108132	74	-5.0081	3.6191e-06	5.42865e-06	Stress_0DPS - NS	Stress Main Effect within Sex	Pooled/Averaged	F	Condition Main Effect (within Sex)
Slc2a1	Main Effect: Stress_3DPS - NS in F (averaged over Prenatal)	0.0202376	0.105807	74	0.191269	0.848839	0.848839	Stress_3DPS - NS	Stress Main Effect within Sex	Pooled/Averaged	F	Condition Main Effect (within Sex)
Slc2a1	Main Effect: Stress_3DPS - Stress_0DPS in F (averaged over Prenatal)	0.561775	0.108132	74	5.19525	1.74212e-06	3.48425e-06	Stress_3DPS - Stress_0DPS	Stress Main Effect within Sex	Pooled/Averaged	F	Condition Main Effect (within Sex)
Slc2a1	Main Effect: Stress_0DPS - NS in M (averaged over Prenatal)	-0.694602	0.12081	74	-5.74954	1.88291e-07	5.64873e-07	Stress_0DPS - NS	Stress Main Effect within Sex	Pooled/Averaged	M	Condition Main Effect (within Sex)
Slc2a1	Main Effect: Stress_3DPS - NS in M (averaged over Prenatal)	0.0400189	0.106782	74	0.374772	0.708902	0.848839	Stress_3DPS - NS	Stress Main Effect within Sex	Pooled/Averaged	M	Condition Main Effect (within Sex)
Slc2a1	Main Effect: Stress_3DPS - Stress_0DPS in M (averaged over Prenatal)	0.734621	0.124028	74	5.92304	9.23641e-08	5.54185e-07	Stress_3DPS - Stress_0DPS	Stress Main Effect within Sex	Pooled/Averaged	M	Condition Main Effect (within Sex)
Slc2a1	Overall effect: Stress_0DPS - NS	-0.61807	0.0810674	74	-7.62415	6.63694e-11	9.95541e-11	Stress_0DPS - NS		Pooled/Averaged	Both	Condition planned contrast
Slc2a1	Overall effect: Stress_3DPS - NS	0.0301283	0.0751623	74	0.400843	0.689691	0.689691	Stress_3DPS - NS		Pooled/Averaged	Both	Condition planned contrast
Slc2a1	Overall effect: Stress_3DPS - Stress_0DPS	0.648198	0.0822732	74	7.87861	2.1968e-11	6.59041e-11	Stress_3DPS - Stress_0DPS		Pooled/Averaged	Both	Condition planned contrast
Slc2a1	Main Effect: Impact of PNS in F (averaged over adult stress)	0.0937992	0.0876614	74	1.07002	0.288089	0.576178	NS - S	Overall within Sex	Pooled/Averaged	F	Prenatal Main Effect (within Sex)
Slc2a1	Main Effect: Impact of PNS in M (averaged over adult stress)	0.0310856	0.0958938	74	0.324167	0.746726	0.746726	NS - S	Overall within Sex	Pooled/Averaged	M	Prenatal Main Effect (within Sex)
Slc2a1	Interaction: Does Prenatal Stress (PNS) change the [Stress_0DPS - NS] gap?	0.26267	0.162135	74	1.62007	0.109471	0.328412	Stress_0DPS - NS	NS - S	Pooled/Averaged	Both	Prenatal effect on contrast
Slc2a1	Interaction: Does Prenatal Stress (PNS) change the [Stress_3DPS - NS] gap?	0.0667132	0.150325	74	0.443795	0.658486	0.658486	Stress_3DPS - NS	NS - S	Pooled/Averaged	Both	Prenatal effect on contrast
Slc2a1	Interaction: Does Prenatal Stress (PNS) change the [Stress_3DPS - Stress_0DPS] gap?	-0.195957	0.164546	74	-1.19089	0.237502	0.356252	Stress_3DPS - Stress_0DPS	NS - S	Pooled/Averaged	Both	Prenatal effect on contrast
Slc2a1	Simple Effect: Stress_0DPS - NS in F / PC	-0.478605	0.149633	74	-3.19851	0.00203402	0.00610206	Stress_0DPS - NS	Stress Effect (within Prenatal)	PC	F	Sex_Specific
Slc2a1	Simple Effect: Stress_3DPS - NS in F / PC	-0.0791967	0.149633	74	-0.529271	0.598201	0.63339	Stress_3DPS - NS	Stress Effect (within Prenatal)	PC	F	Sex_Specific
Slc2a1	Simple Effect: Stress_3DPS - Stress_0DPS in F / PC	0.399408	0.14456	74	2.76293	0.00722302	0.0185735	Stress_3DPS - Stress_0DPS	Stress Effect (within Prenatal)	PC	F	Sex_Specific
Slc2a1	Simple Effect: Stress_0DPS - NS in F / S	-0.604471	0.156142	74	-3.87129	0.000231444	0.0010415	Stress_0DPS - NS	Stress Effect (within Prenatal)	S	F	Sex_Specific
Slc2a1	Simple Effect: Stress_3DPS - NS in F / S	0.119672	0.149633	74	0.799767	0.426406	0.511687	Stress_3DPS - NS	Stress Effect (within Prenatal)	S	F	Sex_Specific
Slc2a1	Simple Effect: Stress_3DPS - Stress_0DPS in F / S	0.724143	0.160851	74	4.50195	2.46014e-05	0.000147608	Stress_3DPS - Stress_0DPS	Stress Effect (within Prenatal)	S	F	Sex_Specific
Slc2a1	Simple Effect: Stress_0DPS - NS in M / PC	-0.494865	0.199511	74	-2.48039	0.0153977	0.0346447	Stress_0DPS - NS	Stress Effect (within Prenatal)	PC	M	Sex_Specific
Slc2a1	Simple Effect: Stress_3DPS - NS in M / PC	0.206166	0.160851	74	1.28172	0.203941	0.305912	Stress_3DPS - NS	Stress Effect (within Prenatal)	PC	M	Sex_Specific
Slc2a1	Simple Effect: Stress_3DPS - Stress_0DPS in M / PC	0.701032	0.204438	74	3.42906	0.000993203	0.00357553	Stress_3DPS - Stress_0DPS	Stress Effect (within Prenatal)	PC	M	Sex_Specific
Slc2a1	Simple Effect: Stress_0DPS - NS in M / S	-0.894339	0.136292	74	-6.56193	6.37234e-09	1.14702e-07	Stress_0DPS - NS	Stress Effect (within Prenatal)	S	M	Sex_Specific
Slc2a1	Simple Effect: Stress_3DPS - NS in M / S	-0.126129	0.140487	74	-0.897797	0.372206	0.47855	Stress_3DPS - NS	Stress Effect (within Prenatal)	S	M	Sex_Specific
Slc2a1	Simple Effect: Stress_3DPS - Stress_0DPS in M / S	0.768211	0.140487	74	5.46821	5.88501e-07	5.29651e-06	Stress_3DPS - Stress_0DPS	Stress Effect (within Prenatal)	S	M	Sex_Specific
Slc2a1	Interaction (F): Does PNS change [Stress_0DPS - NS]?	0.125866	0.216265	74	0.582001	0.562335	0.632627	Stress_0DPS - NS	Interaction (Prenatal diff on stress contrast)	Pooled/Averaged	F	Sex_Specific
Slc2a1	Interaction (F): Does PNS change [Stress_3DPS - NS]?	-0.198868	0.211614	74	-0.939772	0.350392	0.47855	Stress_3DPS - NS	Interaction (Prenatal diff on stress contrast)	Pooled/Averaged	F	Sex_Specific
Slc2a1	Interaction (F): Does PNS change [Stress_3DPS - Stress_0DPS]?	-0.324735	0.216265	74	-1.50156	0.137466	0.224944	Stress_3DPS - Stress_0DPS	Interaction (Prenatal diff on stress contrast)	Pooled/Averaged	F	Sex_Specific
Slc2a1	Interaction (M): Does PNS change [Stress_0DPS - NS]?	0.399474	0.24162	74	1.65332	0.102503	0.205006	Stress_0DPS - NS	Interaction (Prenatal diff on stress contrast)	Pooled/Averaged	M	Sex_Specific
Slc2a1	Interaction (M): Does PNS change [Stress_3DPS - NS]?	0.332295	0.213564	74	1.55595	0.123987	0.223176	Stress_3DPS - NS	Interaction (Prenatal diff on stress contrast)	Pooled/Averaged	M	Sex_Specific
Slc2a1	Interaction (M): Does PNS change [Stress_3DPS - Stress_0DPS]?	-0.0671793	0.248055	74	-0.270824	0.787281	0.787281	Stress_3DPS - Stress_0DPS	Interaction (Prenatal diff on stress contrast)	Pooled/Averaged	M	Sex_Specific
Tnf	Main Effect: Stress_0DPS - NS in F (averaged over Prenatal)	0.946024	0.252445	74	3.74745	0.000351611	0.00210967	Stress_0DPS - NS	Stress Main Effect within Sex	Pooled/Averaged	F	Condition Main Effect (within Sex)
Tnf	Main Effect: Stress_3DPS - NS in F (averaged over Prenatal)	0.341008	0.247015	74	1.38051	0.171585	0.205902	Stress_3DPS - NS	Stress Main Effect within Sex	Pooled/Averaged	F	Condition Main Effect (within Sex)
Tnf	Main Effect: Stress_3DPS - Stress_0DPS in F (averaged over Prenatal)	-0.605017	0.252445	74	-2.39663	0.0190731	0.0572193	Stress_3DPS - Stress_0DPS	Stress Main Effect within Sex	Pooled/Averaged	F	Condition Main Effect (within Sex)
Tnf	Main Effect: Stress_0DPS - NS in M (averaged over Prenatal)	0.519356	0.282042	74	1.84141	0.0695684	0.104353	Stress_0DPS - NS	Stress Main Effect within Sex	Pooled/Averaged	M	Condition Main Effect (within Sex)
Tnf	Main Effect: Stress_3DPS - NS in M (averaged over Prenatal)	-0.0338364	0.249292	74	-0.13573	0.892403	0.892403	Stress_3DPS - NS	Stress Main Effect within Sex	Pooled/Averaged	M	Condition Main Effect (within Sex)
Tnf	Main Effect: Stress_3DPS - Stress_0DPS in M (averaged over Prenatal)	-0.553192	0.289554	74	-1.9105	0.0599433	0.104353	Stress_3DPS - Stress_0DPS	Stress Main Effect within Sex	Pooled/Averaged	M	Condition Main Effect (within Sex)
Tnf	Overall effect: Stress_0DPS - NS	0.73269	0.189259	74	3.87136	0.000231384	0.000694152	Stress_0DPS - NS		Pooled/Averaged	Both	Condition planned contrast
Tnf	Overall effect: Stress_3DPS - NS	0.153586	0.175473	74	0.875267	0.384261	0.384261	Stress_3DPS - NS		Pooled/Averaged	Both	Condition planned contrast
Tnf	Overall effect: Stress_3DPS - Stress_0DPS	-0.579104	0.192074	74	-3.01501	0.00351912	0.00527868	Stress_3DPS - Stress_0DPS		Pooled/Averaged	Both	Condition planned contrast
Tnf	Main Effect: Impact of PNS in F (averaged over adult stress)	0.343807	0.204653	74	1.67995	0.097185	0.19437	NS - S	Overall within Sex	Pooled/Averaged	F	Prenatal Main Effect (within Sex)
Tnf	Main Effect: Impact of PNS in M (averaged over adult stress)	-0.228833	0.223873	74	-1.02216	0.310037	0.310037	NS - S	Overall within Sex	Pooled/Averaged	M	Prenatal Main Effect (within Sex)
Tnf	Interaction: Does Prenatal Stress (PNS) change the [Stress_0DPS - NS] gap?	0.0354478	0.378518	74	0.0936488	0.925641	0.944316	Stress_0DPS - NS	NS - S	Pooled/Averaged	Both	Prenatal effect on contrast
Tnf	Interaction: Does Prenatal Stress (PNS) change the [Stress_3DPS - NS] gap?	-0.0245954	0.350946	74	-0.0700832	0.944316	0.944316	Stress_3DPS - NS	NS - S	Pooled/Averaged	Both	Prenatal effect on contrast
Tnf	Interaction: Does Prenatal Stress (PNS) change the [Stress_3DPS - Stress_0DPS] gap?	-0.0600432	0.384148	74	-0.156302	0.87622	0.944316	Stress_3DPS - Stress_0DPS	NS - S	Pooled/Averaged	Both	Prenatal effect on contrast
Tnf	Simple Effect: Stress_0DPS - NS in F / PC	1.142	0.349332	74	3.26909	0.00163859	0.0294945	Stress_0DPS - NS	Stress Effect (within Prenatal)	PC	F	Sex_Specific
Tnf	Simple Effect: Stress_3DPS - NS in F / PC	0.365243	0.349332	74	1.04555	0.299174	0.725764	Stress_3DPS - NS	Stress Effect (within Prenatal)	PC	F	Sex_Specific
Tnf	Simple Effect: Stress_3DPS - Stress_0DPS in F / PC	-0.776756	0.337487	74	-2.30159	0.0241749	0.166467	Stress_3DPS - Stress_0DPS	Stress Effect (within Prenatal)	PC	F	Sex_Specific
Tnf	Simple Effect: Stress_0DPS - NS in F / S	0.750049	0.364528	74	2.05759	0.0431526	0.166467	Stress_0DPS - NS	Stress Effect (within Prenatal)	S	F	Sex_Specific
Tnf	Simple Effect: Stress_3DPS - NS in F / S	0.316772	0.349332	74	0.906793	0.367459	0.725764	Stress_3DPS - NS	Stress Effect (within Prenatal)	S	F	Sex_Specific
Tnf	Simple Effect: Stress_3DPS - Stress_0DPS in F / S	-0.433277	0.375521	74	-1.1538	0.252294	0.725764	Stress_3DPS - Stress_0DPS	Stress Effect (within Prenatal)	S	F	Sex_Specific
Tnf	Simple Effect: Stress_0DPS - NS in M / PC	0.358828	0.465776	74	0.770388	0.443522	0.725764	Stress_0DPS - NS	Stress Effect (within Prenatal)	PC	M	Sex_Specific
Tnf	Simple Effect: Stress_3DPS - NS in M / PC	-0.0826672	0.375521	74	-0.22014	0.826368	0.950898	Stress_3DPS - NS	Stress Effect (within Prenatal)	PC	M	Sex_Specific
Tnf	Simple Effect: Stress_3DPS - Stress_0DPS in M / PC	-0.441496	0.477279	74	-0.925027	0.357959	0.725764	Stress_3DPS - Stress_0DPS	Stress Effect (within Prenatal)	PC	M	Sex_Specific
Tnf	Simple Effect: Stress_0DPS - NS in M / S	0.679883	0.318186	74	2.13675	0.0359243	0.166467	Stress_0DPS - NS	Stress Effect (within Prenatal)	S	M	Sex_Specific
Tnf	Simple Effect: Stress_3DPS - NS in M / S	0.0149945	0.327978	74	0.045718	0.963658	0.963658	Stress_3DPS - NS	Stress Effect (within Prenatal)	S	M	Sex_Specific
Tnf	Simple Effect: Stress_3DPS - Stress_0DPS in M / S	-0.664888	0.327978	74	-2.02723	0.0462409	0.166467	Stress_3DPS - Stress_0DPS	Stress Effect (within Prenatal)	S	M	Sex_Specific
Tnf	Interaction (F): Does PNS change [Stress_0DPS - NS]?	0.39195	0.50489	74	0.776308	0.440041	0.725764	Stress_0DPS - NS	Interaction (Prenatal diff on stress contrast)	Pooled/Averaged	F	Sex_Specific
Tnf	Interaction (F): Does PNS change [Stress_3DPS - NS]?	0.0484709	0.494031	74	0.0981132	0.922108	0.963658	Stress_3DPS - NS	Interaction (Prenatal diff on stress contrast)	Pooled/Averaged	F	Sex_Specific
Tnf	Interaction (F): Does PNS change [Stress_3DPS - Stress_0DPS]?	-0.343479	0.50489	74	-0.680305	0.498434	0.747651	Stress_3DPS - Stress_0DPS	Interaction (Prenatal diff on stress contrast)	Pooled/Averaged	F	Sex_Specific
Tnf	Interaction (M): Does PNS change [Stress_0DPS - NS]?	-0.321054	0.564083	74	-0.569161	0.57097	0.790574	Stress_0DPS - NS	Interaction (Prenatal diff on stress contrast)	Pooled/Averaged	M	Sex_Specific
Tnf	Interaction (M): Does PNS change [Stress_3DPS - NS]?	-0.0976618	0.498584	74	-0.195878	0.845242	0.950898	Stress_3DPS - NS	Interaction (Prenatal diff on stress contrast)	Pooled/Averaged	M	Sex_Specific
Tnf	Interaction (M): Does PNS change [Stress_3DPS - Stress_0DPS]?	0.223393	0.579107	74	0.385754	0.700786	0.90101	Stress_3DPS - Stress_0DPS	Interaction (Prenatal diff on stress contrast)	Pooled/Averaged	M	Sex_Specific

## Sheet: Hippocampus
gene	Test_Description	estimate	SE	df	t	p	p_adj_fdr	contrast	comparison	Prenatal	Sex	test_family
Bdnf	Main Effect: Stress_0DPS - NS in F (averaged over Prenatal)	0.289004	0.105357	72	2.7431	0.00767541	0.0348921	Stress_0DPS - NS	Stress Main Effect within Sex	Pooled/Averaged	F	Condition Main Effect (within Sex)
Bdnf	Main Effect: Stress_3DPS - NS in F (averaged over Prenatal)	0.147585	0.0948687	72	1.55568	0.12417	0.186255	Stress_3DPS - NS	Stress Main Effect within Sex	Pooled/Averaged	F	Condition Main Effect (within Sex)
Bdnf	Main Effect: Stress_3DPS - Stress_0DPS in F (averaged over Prenatal)	-0.141419	0.105357	72	-1.34229	0.18372	0.220464	Stress_3DPS - Stress_0DPS	Stress Main Effect within Sex	Pooled/Averaged	F	Condition Main Effect (within Sex)
Bdnf	Main Effect: Stress_0DPS - NS in M (averaged over Prenatal)	0.280473	0.108321	72	2.58928	0.0116307	0.0348921	Stress_0DPS - NS	Stress Main Effect within Sex	Pooled/Averaged	M	Condition Main Effect (within Sex)
Bdnf	Main Effect: Stress_3DPS - NS in M (averaged over Prenatal)	0.0264668	0.0945167	72	0.280022	0.780263	0.780263	Stress_3DPS - NS	Stress Main Effect within Sex	Pooled/Averaged	M	Condition Main Effect (within Sex)
Bdnf	Main Effect: Stress_3DPS - Stress_0DPS in M (averaged over Prenatal)	-0.254006	0.110152	72	-2.30597	0.023995	0.04799	Stress_3DPS - Stress_0DPS	Stress Main Effect within Sex	Pooled/Averaged	M	Condition Main Effect (within Sex)
Bdnf	Overall effect: Stress_0DPS - NS	0.284739	0.0755538	72	3.76869	0.000333099	0.000999296	Stress_0DPS - NS		Pooled/Averaged	Both	Condition planned contrast
Bdnf	Overall effect: Stress_3DPS - NS	0.0870258	0.066958	72	1.29971	0.197847	0.197847	Stress_3DPS - NS		Pooled/Averaged	Both	Condition planned contrast
Bdnf	Overall effect: Stress_3DPS - Stress_0DPS	-0.197713	0.0762127	72	-2.59422	0.0114791	0.0172187	Stress_3DPS - Stress_0DPS		Pooled/Averaged	Both	Condition planned contrast
Bdnf	Main Effect: Impact of PNS in F (averaged over adult stress)	-0.0283006	0.083267	72	-0.339878	0.734938	0.734938	NS - S	Overall within Sex	Pooled/Averaged	F	Prenatal Main Effect (within Sex)
Bdnf	Main Effect: Impact of PNS in M (averaged over adult stress)	0.0908898	0.0853753	72	1.06459	0.290618	0.581236	NS - S	Overall within Sex	Pooled/Averaged	M	Prenatal Main Effect (within Sex)
Bdnf	Interaction: Does Prenatal Stress (PNS) change the [Stress_0DPS - NS] gap?	0.148517	0.151108	72	0.982857	0.328969	0.424493	Stress_0DPS - NS	NS - S	Pooled/Averaged	Both	Prenatal effect on contrast
Bdnf	Interaction: Does Prenatal Stress (PNS) change the [Stress_3DPS - NS] gap?	-0.107564	0.133916	72	-0.803217	0.424493	0.424493	Stress_3DPS - NS	NS - S	Pooled/Averaged	Both	Prenatal effect on contrast
Bdnf	Interaction: Does Prenatal Stress (PNS) change the [Stress_3DPS - Stress_0DPS] gap?	-0.256081	0.152425	72	-1.68004	0.0972838	0.291851	Stress_3DPS - Stress_0DPS	NS - S	Pooled/Averaged	Both	Prenatal effect on contrast
Bdnf	Simple Effect: Stress_0DPS - NS in F / PC	0.301254	0.134165	72	2.2454	0.0278133	0.16688	Stress_0DPS - NS	Stress Effect (within Prenatal)	PC	F	Sex_Specific
Bdnf	Simple Effect: Stress_3DPS - NS in F / PC	0.124036	0.129615	72	0.956953	0.341793	0.565538	Stress_3DPS - NS	Stress Effect (within Prenatal)	PC	F	Sex_Specific
Bdnf	Simple Effect: Stress_3DPS - Stress_0DPS in F / PC	-0.177218	0.134165	72	-1.3209	0.190718	0.483728	Stress_3DPS - Stress_0DPS	Stress Effect (within Prenatal)	PC	F	Sex_Specific
Bdnf	Simple Effect: Stress_0DPS - NS in F / S	0.276755	0.162481	72	1.7033	0.0928246	0.334169	Stress_0DPS - NS	Stress Effect (within Prenatal)	S	F	Sex_Specific
Bdnf	Simple Effect: Stress_3DPS - NS in F / S	0.171134	0.138565	72	1.23505	0.220827	0.483728	Stress_3DPS - NS	Stress Effect (within Prenatal)	S	F	Sex_Specific
Bdnf	Simple Effect: Stress_3DPS - Stress_0DPS in F / S	-0.105621	0.162481	72	-0.650049	0.517729	0.716856	Stress_3DPS - Stress_0DPS	Stress Effect (within Prenatal)	S	F	Sex_Specific
Bdnf	Simple Effect: Stress_0DPS - NS in M / PC	0.416741	0.178886	72	2.32964	0.0226332	0.16688	Stress_0DPS - NS	Stress Effect (within Prenatal)	PC	M	Sex_Specific
Bdnf	Simple Effect: Stress_3DPS - NS in M / PC	-0.0575476	0.144223	72	-0.39902	0.69106	0.851997	Stress_3DPS - NS	Stress Effect (within Prenatal)	PC	M	Sex_Specific
Bdnf	Simple Effect: Stress_3DPS - Stress_0DPS in M / PC	-0.474289	0.183304	72	-2.58745	0.0116873	0.16688	Stress_3DPS - Stress_0DPS	Stress Effect (within Prenatal)	PC	M	Sex_Specific
Bdnf	Simple Effect: Stress_0DPS - NS in M / S	0.144205	0.122202	72	1.18005	0.241864	0.483728	Stress_0DPS - NS	Stress Effect (within Prenatal)	S	M	Sex_Specific
Bdnf	Simple Effect: Stress_3DPS - NS in M / S	0.110481	0.122202	72	0.904083	0.368967	0.565538	Stress_3DPS - NS	Stress Effect (within Prenatal)	S	M	Sex_Specific
Bdnf	Simple Effect: Stress_3DPS - Stress_0DPS in M / S	-0.033724	0.122202	72	-0.275969	0.783363	0.851997	Stress_3DPS - Stress_0DPS	Stress Effect (within Prenatal)	S	M	Sex_Specific
Bdnf	Interaction (F): Does PNS change [Stress_0DPS - NS]?	0.0244985	0.210714	72	0.116264	0.907767	0.907767	Stress_0DPS - NS	Interaction (Prenatal diff on stress contrast)	Pooled/Averaged	F	Sex_Specific
Bdnf	Interaction (F): Does PNS change [Stress_3DPS - NS]?	-0.0470984	0.189737	72	-0.248229	0.804663	0.851997	Stress_3DPS - NS	Interaction (Prenatal diff on stress contrast)	Pooled/Averaged	F	Sex_Specific
Bdnf	Interaction (F): Does PNS change [Stress_3DPS - Stress_0DPS]?	-0.0715969	0.210714	72	-0.339783	0.735009	0.851997	Stress_3DPS - Stress_0DPS	Interaction (Prenatal diff on stress contrast)	Pooled/Averaged	F	Sex_Specific
Bdnf	Interaction (M): Does PNS change [Stress_0DPS - NS]?	0.272536	0.216642	72	1.258	0.212456	0.483728	Stress_0DPS - NS	Interaction (Prenatal diff on stress contrast)	Pooled/Averaged	M	Sex_Specific
Bdnf	Interaction (M): Does PNS change [Stress_3DPS - NS]?	-0.168029	0.189033	72	-0.888884	0.377025	0.565538	Stress_3DPS - NS	Interaction (Prenatal diff on stress contrast)	Pooled/Averaged	M	Sex_Specific
Bdnf	Interaction (M): Does PNS change [Stress_3DPS - Stress_0DPS]?	-0.440565	0.220304	72	-1.99981	0.0492945	0.221825	Stress_3DPS - Stress_0DPS	Interaction (Prenatal diff on stress contrast)	Pooled/Averaged	M	Sex_Specific
Fkbp5	Main Effect: Stress_0DPS - NS in F (averaged over Prenatal)	-0.572133	0.0997001	73	-5.73854	2.0344e-07	1.11395e-06	Stress_0DPS - NS	Stress Main Effect within Sex	Pooled/Averaged	F	Condition Main Effect (within Sex)
Fkbp5	Main Effect: Stress_3DPS - NS in F (averaged over Prenatal)	-0.0148191	0.0933777	73	-0.158701	0.874343	0.874343	Stress_3DPS - NS	Stress Main Effect within Sex	Pooled/Averaged	F	Condition Main Effect (within Sex)
Fkbp5	Main Effect: Stress_3DPS - Stress_0DPS in F (averaged over Prenatal)	0.557314	0.0997001	73	5.58991	3.71316e-07	1.11395e-06	Stress_3DPS - Stress_0DPS	Stress Main Effect within Sex	Pooled/Averaged	F	Condition Main Effect (within Sex)
Fkbp5	Main Effect: Stress_0DPS - NS in M (averaged over Prenatal)	-0.541138	0.106618	73	-5.07546	2.84785e-06	5.6957e-06	Stress_0DPS - NS	Stress Main Effect within Sex	Pooled/Averaged	M	Condition Main Effect (within Sex)
Fkbp5	Main Effect: Stress_3DPS - NS in M (averaged over Prenatal)	-0.0237276	0.0930312	73	-0.25505	0.799402	0.874343	Stress_3DPS - NS	Stress Main Effect within Sex	Pooled/Averaged	M	Condition Main Effect (within Sex)
Fkbp5	Main Effect: Stress_3DPS - Stress_0DPS in M (averaged over Prenatal)	0.51741	0.108421	73	4.77225	9.10834e-06	1.36625e-05	Stress_3DPS - Stress_0DPS	Stress Main Effect within Sex	Pooled/Averaged	M	Condition Main Effect (within Sex)
Fkbp5	Overall effect: Stress_0DPS - NS	-0.556635	0.0729856	73	-7.62664	7.06672e-11	2.12002e-10	Stress_0DPS - NS		Pooled/Averaged	Both	Condition planned contrast
Fkbp5	Overall effect: Stress_3DPS - NS	-0.0192734	0.0659056	73	-0.292439	0.770781	0.770781	Stress_3DPS - NS		Pooled/Averaged	Both	Condition planned contrast
Fkbp5	Overall effect: Stress_3DPS - Stress_0DPS	0.537362	0.0736463	73	7.29652	2.92651e-10	4.38977e-10	Stress_3DPS - Stress_0DPS		Pooled/Averaged	Both	Condition planned contrast
Fkbp5	Main Effect: Impact of PNS in F (averaged over adult stress)	0.0851704	0.0797212	73	1.06835	0.288881	0.410214	NS - S	Overall within Sex	Pooled/Averaged	F	Prenatal Main Effect (within Sex)
Fkbp5	Main Effect: Impact of PNS in M (averaged over adult stress)	-0.069603	0.0840335	73	-0.828277	0.410214	0.410214	NS - S	Overall within Sex	Pooled/Averaged	M	Prenatal Main Effect (within Sex)
Fkbp5	Interaction: Does Prenatal Stress (PNS) change the [Stress_0DPS - NS] gap?	-0.0224753	0.145971	73	-0.15397	0.878058	0.878058	Stress_0DPS - NS	NS - S	Pooled/Averaged	Both	Prenatal effect on contrast
Fkbp5	Interaction: Does Prenatal Stress (PNS) change the [Stress_3DPS - NS] gap?	-0.0817193	0.131811	73	-0.619972	0.537206	0.878058	Stress_3DPS - NS	NS - S	Pooled/Averaged	Both	Prenatal effect on contrast
Fkbp5	Interaction: Does Prenatal Stress (PNS) change the [Stress_3DPS - Stress_0DPS] gap?	-0.0592441	0.147293	73	-0.40222	0.688697	0.878058	Stress_3DPS - Stress_0DPS	NS - S	Pooled/Averaged	Both	Prenatal effect on contrast
Fkbp5	Simple Effect: Stress_0DPS - NS in F / PC	-0.541559	0.132056	73	-4.10098	0.000105631	0.000480398	Stress_0DPS - NS	Stress Effect (within Prenatal)	PC	F	Sex_Specific
Fkbp5	Simple Effect: Stress_3DPS - NS in F / PC	-0.068761	0.127578	73	-0.538971	0.591547	0.86436	Stress_3DPS - NS	Stress Effect (within Prenatal)	PC	F	Sex_Specific
Fkbp5	Simple Effect: Stress_3DPS - Stress_0DPS in F / PC	0.472798	0.132056	73	3.58028	0.000615004	0.00184501	Stress_3DPS - Stress_0DPS	Stress Effect (within Prenatal)	PC	F	Sex_Specific
Fkbp5	Simple Effect: Stress_0DPS - NS in F / S	-0.602708	0.149404	73	-4.03407	0.000133444	0.000480398	Stress_0DPS - NS	Stress Effect (within Prenatal)	S	F	Sex_Specific
Fkbp5	Simple Effect: Stress_3DPS - NS in F / S	0.0391227	0.136387	73	0.286851	0.775039	0.86436	Stress_3DPS - NS	Stress Effect (within Prenatal)	S	F	Sex_Specific
Fkbp5	Simple Effect: Stress_3DPS - Stress_0DPS in F / S	0.64183	0.149404	73	4.29593	5.28477e-05	0.000480398	Stress_3DPS - Stress_0DPS	Stress Effect (within Prenatal)	S	F	Sex_Specific
Fkbp5	Simple Effect: Stress_0DPS - NS in M / PC	-0.594187	0.176075	73	-3.37463	0.00118648	0.00305096	Stress_0DPS - NS	Stress Effect (within Prenatal)	PC	M	Sex_Specific
Fkbp5	Simple Effect: Stress_3DPS - NS in M / PC	-0.051505	0.141956	73	-0.362824	0.717785	0.86436	Stress_3DPS - NS	Stress Effect (within Prenatal)	PC	M	Sex_Specific
Fkbp5	Simple Effect: Stress_3DPS - Stress_0DPS in M / PC	0.542682	0.180423	73	3.00784	0.00360809	0.00811821	Stress_3DPS - Stress_0DPS	Stress Effect (within Prenatal)	PC	M	Sex_Specific
Fkbp5	Simple Effect: Stress_0DPS - NS in M / S	-0.488088	0.120282	73	-4.05787	0.000122829	0.000480398	Stress_0DPS - NS	Stress Effect (within Prenatal)	S	M	Sex_Specific
Fkbp5	Simple Effect: Stress_3DPS - NS in M / S	0.00404988	0.120282	73	0.0336699	0.973232	0.973232	Stress_3DPS - NS	Stress Effect (within Prenatal)	S	M	Sex_Specific
Fkbp5	Simple Effect: Stress_3DPS - Stress_0DPS in M / S	0.492138	0.120282	73	4.09154	0.000109186	0.000480398	Stress_3DPS - Stress_0DPS	Stress Effect (within Prenatal)	S	M	Sex_Specific
Fkbp5	Interaction (F): Does PNS change [Stress_0DPS - NS]?	0.0611489	0.1994	73	0.306664	0.759972	0.86436	Stress_0DPS - NS	Interaction (Prenatal diff on stress contrast)	Pooled/Averaged	F	Sex_Specific
Fkbp5	Interaction (F): Does PNS change [Stress_3DPS - NS]?	-0.107884	0.186755	73	-0.577674	0.565262	0.86436	Stress_3DPS - NS	Interaction (Prenatal diff on stress contrast)	Pooled/Averaged	F	Sex_Specific
Fkbp5	Interaction (F): Does PNS change [Stress_3DPS - Stress_0DPS]?	-0.169033	0.1994	73	-0.847706	0.399373	0.798745	Stress_3DPS - Stress_0DPS	Interaction (Prenatal diff on stress contrast)	Pooled/Averaged	F	Sex_Specific
Fkbp5	Interaction (M): Does PNS change [Stress_0DPS - NS]?	-0.106099	0.213237	73	-0.497566	0.620286	0.86436	Stress_0DPS - NS	Interaction (Prenatal diff on stress contrast)	Pooled/Averaged	M	Sex_Specific
Fkbp5	Interaction (M): Does PNS change [Stress_3DPS - NS]?	-0.0555549	0.186062	73	-0.298582	0.766107	0.86436	Stress_3DPS - NS	Interaction (Prenatal diff on stress contrast)	Pooled/Averaged	M	Sex_Specific
Fkbp5	Interaction (M): Does PNS change [Stress_3DPS - Stress_0DPS]?	0.0505445	0.216841	73	0.233095	0.81634	0.86436	Stress_3DPS - Stress_0DPS	Interaction (Prenatal diff on stress contrast)	Pooled/Averaged	M	Sex_Specific
Il1b	Main Effect: Stress_0DPS - NS in F (averaged over Prenatal)	0.921443	0.244557	73	3.76781	0.000331209	0.00198725	Stress_0DPS - NS	Stress Main Effect within Sex	Pooled/Averaged	F	Condition Main Effect (within Sex)
Il1b	Main Effect: Stress_3DPS - NS in F (averaged over Prenatal)	0.585131	0.229049	73	2.55462	0.0127153	0.038146	Stress_3DPS - NS	Stress Main Effect within Sex	Pooled/Averaged	F	Condition Main Effect (within Sex)
Il1b	Main Effect: Stress_3DPS - Stress_0DPS in F (averaged over Prenatal)	-0.336312	0.244557	73	-1.37519	0.173279	0.207935	Stress_3DPS - Stress_0DPS	Stress Main Effect within Sex	Pooled/Averaged	F	Condition Main Effect (within Sex)
Il1b	Main Effect: Stress_0DPS - NS in M (averaged over Prenatal)	0.436251	0.261527	73	1.66809	0.0995825	0.149374	Stress_0DPS - NS	Stress Main Effect within Sex	Pooled/Averaged	M	Condition Main Effect (within Sex)
Il1b	Main Effect: Stress_3DPS - NS in M (averaged over Prenatal)	-0.133863	0.228199	73	-0.586609	0.559276	0.559276	Stress_3DPS - NS	Stress Main Effect within Sex	Pooled/Averaged	M	Condition Main Effect (within Sex)
Il1b	Main Effect: Stress_3DPS - Stress_0DPS in M (averaged over Prenatal)	-0.570114	0.265948	73	-2.14371	0.0353878	0.0707756	Stress_3DPS - Stress_0DPS	Stress Main Effect within Sex	Pooled/Averaged	M	Condition Main Effect (within Sex)
Il1b	Overall effect: Stress_0DPS - NS	0.678847	0.179028	73	3.79184	0.000305553	0.000916659	Stress_0DPS - NS		Pooled/Averaged	Both	Condition planned contrast
Il1b	Overall effect: Stress_3DPS - NS	0.225634	0.161662	73	1.39572	0.16703	0.16703	Stress_3DPS - NS		Pooled/Averaged	Both	Condition planned contrast
Il1b	Overall effect: Stress_3DPS - Stress_0DPS	-0.453213	0.180649	73	-2.5088	0.0143344	0.0215016	Stress_3DPS - Stress_0DPS		Pooled/Averaged	Both	Condition planned contrast
Il1b	Main Effect: Impact of PNS in F (averaged over adult stress)	0.3759	0.19555	73	1.92227	0.0584745	0.0980032	NS - S	Overall within Sex	Pooled/Averaged	F	Prenatal Main Effect (within Sex)
Il1b	Main Effect: Impact of PNS in M (averaged over adult stress)	-0.345484	0.206128	73	-1.67607	0.0980032	0.0980032	NS - S	Overall within Sex	Pooled/Averaged	M	Prenatal Main Effect (within Sex)
Il1b	Interaction: Does Prenatal Stress (PNS) change the [Stress_0DPS - NS] gap?	-0.59099	0.358057	73	-1.65055	0.103127	0.15469	Stress_0DPS - NS	NS - S	Pooled/Averaged	Both	Prenatal effect on contrast
Il1b	Interaction: Does Prenatal Stress (PNS) change the [Stress_3DPS - NS] gap?	0.022156	0.323323	73	0.0685259	0.945554	0.945554	Stress_3DPS - NS	NS - S	Pooled/Averaged	Both	Prenatal effect on contrast
Il1b	Interaction: Does Prenatal Stress (PNS) change the [Stress_3DPS - Stress_0DPS] gap?	0.613146	0.361298	73	1.69706	0.0939445	0.15469	Stress_3DPS - Stress_0DPS	NS - S	Pooled/Averaged	Both	Prenatal effect on contrast
Il1b	Simple Effect: Stress_0DPS - NS in F / PC	0.666677	0.323924	73	2.05813	0.0431481	0.129444	Stress_0DPS - NS	Stress Effect (within Prenatal)	PC	F	Sex_Specific
Il1b	Simple Effect: Stress_3DPS - NS in F / PC	0.383934	0.31294	73	1.22686	0.223817	0.45981	Stress_3DPS - NS	Stress Effect (within Prenatal)	PC	F	Sex_Specific
Il1b	Simple Effect: Stress_3DPS - Stress_0DPS in F / PC	-0.282743	0.323924	73	-0.87287	0.385596	0.495767	Stress_3DPS - Stress_0DPS	Stress Effect (within Prenatal)	PC	F	Sex_Specific
Il1b	Simple Effect: Stress_0DPS - NS in F / S	1.17621	0.366478	73	3.2095	0.00197684	0.0177916	Stress_0DPS - NS	Stress Effect (within Prenatal)	S	F	Sex_Specific
Il1b	Simple Effect: Stress_3DPS - NS in F / S	0.786328	0.334547	73	2.35043	0.0214566	0.0965545	Stress_3DPS - NS	Stress Effect (within Prenatal)	S	F	Sex_Specific
Il1b	Simple Effect: Stress_3DPS - Stress_0DPS in F / S	-0.389881	0.366478	73	-1.06386	0.290899	0.492493	Stress_3DPS - Stress_0DPS	Stress Effect (within Prenatal)	S	F	Sex_Specific
Il1b	Simple Effect: Stress_0DPS - NS in M / PC	0.100026	0.431898	73	0.231597	0.817499	0.875887	Stress_0DPS - NS	Stress Effect (within Prenatal)	PC	M	Sex_Specific
Il1b	Simple Effect: Stress_3DPS - NS in M / PC	0.0894897	0.348207	73	0.257001	0.797901	0.875887	Stress_3DPS - NS	Stress Effect (within Prenatal)	PC	M	Sex_Specific
Il1b	Simple Effect: Stress_3DPS - Stress_0DPS in M / PC	-0.0105365	0.442564	73	-0.0238079	0.981071	0.981071	Stress_3DPS - Stress_0DPS	Stress Effect (within Prenatal)	PC	M	Sex_Specific
Il1b	Simple Effect: Stress_0DPS - NS in M / S	0.772475	0.295043	73	2.61818	0.0107422	0.0644532	Stress_0DPS - NS	Stress Effect (within Prenatal)	S	M	Sex_Specific
Il1b	Simple Effect: Stress_3DPS - NS in M / S	-0.357216	0.295043	73	-1.21073	0.229905	0.45981	Stress_3DPS - NS	Stress Effect (within Prenatal)	S	M	Sex_Specific
Il1b	Simple Effect: Stress_3DPS - Stress_0DPS in M / S	-1.12969	0.295043	73	-3.82891	0.00026967	0.00485406	Stress_3DPS - Stress_0DPS	Stress Effect (within Prenatal)	S	M	Sex_Specific
Il1b	Interaction (F): Does PNS change [Stress_0DPS - NS]?	-0.509532	0.489114	73	-1.04174	0.300968	0.492493	Stress_0DPS - NS	Interaction (Prenatal diff on stress contrast)	Pooled/Averaged	F	Sex_Specific
Il1b	Interaction (F): Does PNS change [Stress_3DPS - NS]?	-0.402394	0.458097	73	-0.878403	0.382607	0.495767	Stress_3DPS - NS	Interaction (Prenatal diff on stress contrast)	Pooled/Averaged	F	Sex_Specific
Il1b	Interaction (F): Does PNS change [Stress_3DPS - Stress_0DPS]?	0.107138	0.489114	73	0.219044	0.827227	0.875887	Stress_3DPS - Stress_0DPS	Interaction (Prenatal diff on stress contrast)	Pooled/Averaged	F	Sex_Specific
Il1b	Interaction (M): Does PNS change [Stress_0DPS - NS]?	-0.672449	0.523055	73	-1.28562	0.20264	0.45981	Stress_0DPS - NS	Interaction (Prenatal diff on stress contrast)	Pooled/Averaged	M	Sex_Specific
Il1b	Interaction (M): Does PNS change [Stress_3DPS - NS]?	0.446706	0.456397	73	0.978766	0.330928	0.495767	Stress_3DPS - NS	Interaction (Prenatal diff on stress contrast)	Pooled/Averaged	M	Sex_Specific
Il1b	Interaction (M): Does PNS change [Stress_3DPS - Stress_0DPS]?	1.11915	0.531896	73	2.10409	0.0388152	0.129444	Stress_3DPS - Stress_0DPS	Interaction (Prenatal diff on stress contrast)	Pooled/Averaged	M	Sex_Specific
Il6	Main Effect: Stress_0DPS - NS in F (averaged over Prenatal)	-0.093775	0.113547	73	-0.825867	0.411571	0.797081	Stress_0DPS - NS	Stress Main Effect within Sex	Pooled/Averaged	F	Condition Main Effect (within Sex)
Il6	Main Effect: Stress_3DPS - NS in F (averaged over Prenatal)	0.0237701	0.106347	73	0.223515	0.823759	0.823759	Stress_3DPS - NS	Stress Main Effect within Sex	Pooled/Averaged	F	Condition Main Effect (within Sex)
Il6	Main Effect: Stress_3DPS - Stress_0DPS in F (averaged over Prenatal)	0.117545	0.113547	73	1.03521	0.303989	0.797081	Stress_3DPS - Stress_0DPS	Stress Main Effect within Sex	Pooled/Averaged	F	Condition Main Effect (within Sex)
Il6	Main Effect: Stress_0DPS - NS in M (averaged over Prenatal)	-0.0418215	0.121427	73	-0.344417	0.731523	0.823759	Stress_0DPS - NS	Stress Main Effect within Sex	Pooled/Averaged	M	Condition Main Effect (within Sex)
Il6	Main Effect: Stress_3DPS - NS in M (averaged over Prenatal)	0.0666318	0.105952	73	0.628885	0.531387	0.797081	Stress_3DPS - NS	Stress Main Effect within Sex	Pooled/Averaged	M	Condition Main Effect (within Sex)
Il6	Main Effect: Stress_3DPS - Stress_0DPS in M (averaged over Prenatal)	0.108453	0.123479	73	0.878312	0.382656	0.797081	Stress_3DPS - Stress_0DPS	Stress Main Effect within Sex	Pooled/Averaged	M	Condition Main Effect (within Sex)
Il6	Overall effect: Stress_0DPS - NS	-0.0677982	0.0831226	73	-0.815642	0.417359	0.548905	Stress_0DPS - NS		Pooled/Averaged	Both	Condition planned contrast
Il6	Overall effect: Stress_3DPS - NS	0.0452009	0.0750592	73	0.602204	0.548905	0.548905	Stress_3DPS - NS		Pooled/Averaged	Both	Condition planned contrast
Il6	Overall effect: Stress_3DPS - Stress_0DPS	0.112999	0.083875	73	1.34723	0.182073	0.546218	Stress_3DPS - Stress_0DPS		Pooled/Averaged	Both	Condition planned contrast
Il6	Main Effect: Impact of PNS in F (averaged over adult stress)	0.25364	0.0907936	73	2.79358	0.00665308	0.0133062	NS - S	Overall within Sex	Pooled/Averaged	F	Prenatal Main Effect (within Sex)
Il6	Main Effect: Impact of PNS in M (averaged over adult stress)	-0.0861342	0.0957049	73	-0.899998	0.371081	0.371081	NS - S	Overall within Sex	Pooled/Averaged	M	Prenatal Main Effect (within Sex)
Il6	Interaction: Does Prenatal Stress (PNS) change the [Stress_0DPS - NS] gap?	0.0458494	0.166245	73	0.275794	0.783485	0.783485	Stress_0DPS - NS	NS - S	Pooled/Averaged	Both	Prenatal effect on contrast
Il6	Interaction: Does Prenatal Stress (PNS) change the [Stress_3DPS - NS] gap?	-0.278119	0.150118	73	-1.85266	0.067973	0.101959	Stress_3DPS - NS	NS - S	Pooled/Averaged	Both	Prenatal effect on contrast
Il6	Interaction: Does Prenatal Stress (PNS) change the [Stress_3DPS - Stress_0DPS] gap?	-0.323968	0.16775	73	-1.93125	0.0573343	0.101959	Stress_3DPS - Stress_0DPS	NS - S	Pooled/Averaged	Both	Prenatal effect on contrast
Il6	Simple Effect: Stress_0DPS - NS in F / PC	-0.138153	0.150397	73	-0.918588	0.361337	0.763912	Stress_0DPS - NS	Stress Effect (within Prenatal)	PC	F	Sex_Specific
Il6	Simple Effect: Stress_3DPS - NS in F / PC	-0.0482208	0.145297	73	-0.331876	0.740934	0.809929	Stress_3DPS - NS	Stress Effect (within Prenatal)	PC	F	Sex_Specific
Il6	Simple Effect: Stress_3DPS - Stress_0DPS in F / PC	0.0899322	0.150397	73	0.597965	0.551714	0.763912	Stress_3DPS - Stress_0DPS	Stress Effect (within Prenatal)	PC	F	Sex_Specific
Il6	Simple Effect: Stress_0DPS - NS in F / S	-0.049397	0.170155	73	-0.290306	0.772405	0.809929	Stress_0DPS - NS	Stress Effect (within Prenatal)	S	F	Sex_Specific
Il6	Simple Effect: Stress_3DPS - NS in F / S	0.0957609	0.15533	73	0.616502	0.539481	0.763912	Stress_3DPS - NS	Stress Effect (within Prenatal)	S	F	Sex_Specific
Il6	Simple Effect: Stress_3DPS - Stress_0DPS in F / S	0.145158	0.170155	73	0.853092	0.396399	0.763912	Stress_3DPS - Stress_0DPS	Stress Effect (within Prenatal)	S	F	Sex_Specific
Il6	Simple Effect: Stress_0DPS - NS in M / PC	0.048406	0.20053	73	0.241391	0.809929	0.809929	Stress_0DPS - NS	Stress Effect (within Prenatal)	PC	M	Sex_Specific
Il6	Simple Effect: Stress_3DPS - NS in M / PC	-0.139496	0.161672	73	-0.862834	0.391055	0.763912	Stress_3DPS - NS	Stress Effect (within Prenatal)	PC	M	Sex_Specific
Il6	Simple Effect: Stress_3DPS - Stress_0DPS in M / PC	-0.187902	0.205482	73	-0.914447	0.363492	0.763912	Stress_3DPS - Stress_0DPS	Stress Effect (within Prenatal)	PC	M	Sex_Specific
Il6	Simple Effect: Stress_0DPS - NS in M / S	-0.132049	0.136988	73	-0.963946	0.338255	0.763912	Stress_0DPS - NS	Stress Effect (within Prenatal)	S	M	Sex_Specific
Il6	Simple Effect: Stress_3DPS - NS in M / S	0.27276	0.136988	73	1.99112	0.05021	0.250056	Stress_3DPS - NS	Stress Effect (within Prenatal)	S	M	Sex_Specific
Il6	Simple Effect: Stress_3DPS - Stress_0DPS in M / S	0.404809	0.136988	73	2.95507	0.00420612	0.0757101	Stress_3DPS - Stress_0DPS	Stress Effect (within Prenatal)	S	M	Sex_Specific
Il6	Interaction (F): Does PNS change [Stress_0DPS - NS]?	-0.088756	0.227095	73	-0.390832	0.69706	0.809929	Stress_0DPS - NS	Interaction (Prenatal diff on stress contrast)	Pooled/Averaged	F	Sex_Specific
Il6	Interaction (F): Does PNS change [Stress_3DPS - NS]?	-0.143982	0.212694	73	-0.676944	0.500581	0.763912	Stress_3DPS - NS	Interaction (Prenatal diff on stress contrast)	Pooled/Averaged	F	Sex_Specific
Il6	Interaction (F): Does PNS change [Stress_3DPS - Stress_0DPS]?	-0.0552257	0.227095	73	-0.243183	0.808545	0.809929	Stress_3DPS - Stress_0DPS	Interaction (Prenatal diff on stress contrast)	Pooled/Averaged	F	Sex_Specific
Il6	Interaction (M): Does PNS change [Stress_0DPS - NS]?	0.180455	0.242853	73	0.743061	0.459829	0.763912	Stress_0DPS - NS	Interaction (Prenatal diff on stress contrast)	Pooled/Averaged	M	Sex_Specific
Il6	Interaction (M): Does PNS change [Stress_3DPS - NS]?	-0.412256	0.211904	73	-1.94548	0.0555681	0.250056	Stress_3DPS - NS	Interaction (Prenatal diff on stress contrast)	Pooled/Averaged	M	Sex_Specific
Il6	Interaction (M): Does PNS change [Stress_3DPS - Stress_0DPS]?	-0.592711	0.246958	73	-2.40004	0.0189444	0.1705	Stress_3DPS - Stress_0DPS	Interaction (Prenatal diff on stress contrast)	Pooled/Averaged	M	Sex_Specific
Nr3c1	Main Effect: Stress_0DPS - NS in F (averaged over Prenatal)	0.296283	0.0760926	73	3.89372	0.000216409	0.00129846	Stress_0DPS - NS	Stress Main Effect within Sex	Pooled/Averaged	F	Condition Main Effect (within Sex)
Nr3c1	Main Effect: Stress_3DPS - NS in F (averaged over Prenatal)	0.0773163	0.0712672	73	1.08488	0.281545	0.337854	Stress_3DPS - NS	Stress Main Effect within Sex	Pooled/Averaged	F	Condition Main Effect (within Sex)
Nr3c1	Main Effect: Stress_3DPS - Stress_0DPS in F (averaged over Prenatal)	-0.218967	0.0760926	73	-2.87763	0.0052513	0.0157539	Stress_3DPS - Stress_0DPS	Stress Main Effect within Sex	Pooled/Averaged	F	Condition Main Effect (within Sex)
Nr3c1	Main Effect: Stress_0DPS - NS in M (averaged over Prenatal)	0.148699	0.0813728	73	1.82738	0.0717304	0.143461	Stress_0DPS - NS	Stress Main Effect within Sex	Pooled/Averaged	M	Condition Main Effect (within Sex)
Nr3c1	Main Effect: Stress_3DPS - NS in M (averaged over Prenatal)	0.0207297	0.0710028	73	0.291957	0.771148	0.771148	Stress_3DPS - NS	Stress Main Effect within Sex	Pooled/Averaged	M	Condition Main Effect (within Sex)
Nr3c1	Main Effect: Stress_3DPS - Stress_0DPS in M (averaged over Prenatal)	-0.127969	0.0827482	73	-1.54649	0.126312	0.189468	Stress_3DPS - Stress_0DPS	Stress Main Effect within Sex	Pooled/Averaged	M	Condition Main Effect (within Sex)
Nr3c1	Overall effect: Stress_0DPS - NS	0.222491	0.0557037	73	3.99418	0.000153246	0.000459738	Stress_0DPS - NS		Pooled/Averaged	Both	Condition planned contrast
Nr3c1	Overall effect: Stress_3DPS - NS	0.049023	0.0503001	73	0.97461	0.332972	0.332972	Stress_3DPS - NS		Pooled/Averaged	Both	Condition planned contrast
Nr3c1	Overall effect: Stress_3DPS - Stress_0DPS	-0.173468	0.056208	73	-3.08618	0.00286436	0.00429653	Stress_3DPS - Stress_0DPS		Pooled/Averaged	Both	Condition planned contrast
Nr3c1	Main Effect: Impact of PNS in F (averaged over adult stress)	0.0462534	0.0608444	73	0.760192	0.449588	0.595583	NS - S	Overall within Sex	Pooled/Averaged	F	Prenatal Main Effect (within Sex)
Nr3c1	Main Effect: Impact of PNS in M (averaged over adult stress)	-0.0341907	0.0641356	73	-0.533101	0.595583	0.595583	NS - S	Overall within Sex	Pooled/Averaged	M	Prenatal Main Effect (within Sex)
Nr3c1	Interaction: Does Prenatal Stress (PNS) change the [Stress_0DPS - NS] gap?	-0.312899	0.111407	73	-2.8086	0.0063798	0.0191394	Stress_0DPS - NS	NS - S	Pooled/Averaged	Both	Prenatal effect on contrast
Nr3c1	Interaction: Does Prenatal Stress (PNS) change the [Stress_3DPS - NS] gap?	-0.0905594	0.1006	73	-0.90019	0.370979	0.370979	Stress_3DPS - NS	NS - S	Pooled/Averaged	Both	Prenatal effect on contrast
Nr3c1	Interaction: Does Prenatal Stress (PNS) change the [Stress_3DPS - Stress_0DPS] gap?	0.22234	0.112416	73	1.97783	0.051723	0.0775845	Stress_3DPS - Stress_0DPS	NS - S	Pooled/Averaged	Both	Prenatal effect on contrast
Nr3c1	Simple Effect: Stress_0DPS - NS in F / PC	0.0563357	0.100787	73	0.558958	0.577901	0.797273	Stress_0DPS - NS	Stress Effect (within Prenatal)	PC	F	Sex_Specific
Nr3c1	Simple Effect: Stress_3DPS - NS in F / PC	0.000291586	0.0973696	73	0.00299463	0.997619	0.997619	Stress_3DPS - NS	Stress Effect (within Prenatal)	PC	F	Sex_Specific
Nr3c1	Simple Effect: Stress_3DPS - Stress_0DPS in F / PC	-0.0560441	0.100787	73	-0.556065	0.579867	0.797273	Stress_3DPS - Stress_0DPS	Stress Effect (within Prenatal)	PC	F	Sex_Specific
Nr3c1	Simple Effect: Stress_0DPS - NS in F / S	0.53623	0.114028	73	4.70264	1.18413e-05	0.000213144	Stress_0DPS - NS	Stress Effect (within Prenatal)	S	F	Sex_Specific
Nr3c1	Simple Effect: Stress_3DPS - NS in F / S	0.154341	0.104092	73	1.48273	0.142451	0.366301	Stress_3DPS - NS	Stress Effect (within Prenatal)	S	F	Sex_Specific
Nr3c1	Simple Effect: Stress_3DPS - Stress_0DPS in F / S	-0.381889	0.114028	73	-3.34909	0.00128527	0.0115674	Stress_3DPS - Stress_0DPS	Stress Effect (within Prenatal)	S	F	Sex_Specific
Nr3c1	Simple Effect: Stress_0DPS - NS in M / PC	0.0757468	0.134383	73	0.563664	0.57471	0.797273	Stress_0DPS - NS	Stress Effect (within Prenatal)	PC	M	Sex_Specific
Nr3c1	Simple Effect: Stress_3DPS - NS in M / PC	0.00719506	0.108343	73	0.0664101	0.947233	0.997619	Stress_3DPS - NS	Stress Effect (within Prenatal)	PC	M	Sex_Specific
Nr3c1	Simple Effect: Stress_3DPS - Stress_0DPS in M / PC	-0.0685517	0.137701	73	-0.497829	0.620101	0.797273	Stress_3DPS - Stress_0DPS	Stress Effect (within Prenatal)	PC	M	Sex_Specific
Nr3c1	Simple Effect: Stress_0DPS - NS in M / S	0.22165	0.0918009	73	2.41447	0.018265	0.0821927	Stress_0DPS - NS	Stress Effect (within Prenatal)	S	M	Sex_Specific
Nr3c1	Simple Effect: Stress_3DPS - NS in M / S	0.0342644	0.0918009	73	0.373247	0.710046	0.852056	Stress_3DPS - NS	Stress Effect (within Prenatal)	S	M	Sex_Specific
Nr3c1	Simple Effect: Stress_3DPS - Stress_0DPS in M / S	-0.187386	0.0918009	73	-2.04122	0.0448441	0.134532	Stress_3DPS - Stress_0DPS	Stress Effect (within Prenatal)	S	M	Sex_Specific
Nr3c1	Interaction (F): Does PNS change [Stress_0DPS - NS]?	-0.479894	0.152185	73	-3.15336	0.00234301	0.014058	Stress_0DPS - NS	Interaction (Prenatal diff on stress contrast)	Pooled/Averaged	F	Sex_Specific
Nr3c1	Interaction (F): Does PNS change [Stress_3DPS - NS]?	-0.154049	0.142534	73	-1.08079	0.283349	0.637536	Stress_3DPS - NS	Interaction (Prenatal diff on stress contrast)	Pooled/Averaged	F	Sex_Specific
Nr3c1	Interaction (F): Does PNS change [Stress_3DPS - Stress_0DPS]?	0.325845	0.152185	73	2.14111	0.0356042	0.128175	Stress_3DPS - Stress_0DPS	Interaction (Prenatal diff on stress contrast)	Pooled/Averaged	F	Sex_Specific
Nr3c1	Interaction (M): Does PNS change [Stress_0DPS - NS]?	-0.145904	0.162746	73	-0.896514	0.372925	0.74585	Stress_0DPS - NS	Interaction (Prenatal diff on stress contrast)	Pooled/Averaged	M	Sex_Specific
Nr3c1	Interaction (M): Does PNS change [Stress_3DPS - NS]?	-0.0270693	0.142006	73	-0.190622	0.849351	0.95552	Stress_3DPS - NS	Interaction (Prenatal diff on stress contrast)	Pooled/Averaged	M	Sex_Specific
Nr3c1	Interaction (M): Does PNS change [Stress_3DPS - Stress_0DPS]?	0.118834	0.165496	73	0.718048	0.475019	0.797273	Stress_3DPS - Stress_0DPS	Interaction (Prenatal diff on stress contrast)	Pooled/Averaged	M	Sex_Specific
Nr3c2	Main Effect: Stress_0DPS - NS in F (averaged over Prenatal)	0.187342	0.12797	72	1.46395	0.147561	0.221341	Stress_0DPS - NS	Stress Main Effect within Sex	Pooled/Averaged	F	Condition Main Effect (within Sex)
Nr3c2	Main Effect: Stress_3DPS - NS in F (averaged over Prenatal)	0.225252	0.120169	72	1.87445	0.064925	0.12985	Stress_3DPS - NS	Stress Main Effect within Sex	Pooled/Averaged	F	Condition Main Effect (within Sex)
Nr3c2	Main Effect: Stress_3DPS - Stress_0DPS in F (averaged over Prenatal)	0.0379102	0.125546	72	0.301962	0.763552	0.763552	Stress_3DPS - Stress_0DPS	Stress Main Effect within Sex	Pooled/Averaged	F	Condition Main Effect (within Sex)
Nr3c2	Main Effect: Stress_0DPS - NS in M (averaged over Prenatal)	0.347176	0.134258	72	2.58588	0.0117359	0.0352077	Stress_0DPS - NS	Stress Main Effect within Sex	Pooled/Averaged	M	Condition Main Effect (within Sex)
Nr3c2	Main Effect: Stress_3DPS - NS in M (averaged over Prenatal)	-0.0642044	0.117149	72	-0.548059	0.585346	0.702416	Stress_3DPS - NS	Stress Main Effect within Sex	Pooled/Averaged	M	Condition Main Effect (within Sex)
Nr3c2	Main Effect: Stress_3DPS - Stress_0DPS in M (averaged over Prenatal)	-0.41138	0.136528	72	-3.01317	0.00356684	0.021401	Stress_3DPS - Stress_0DPS	Stress Main Effect within Sex	Pooled/Averaged	M	Condition Main Effect (within Sex)
Nr3c2	Overall effect: Stress_0DPS - NS	0.267259	0.0927384	72	2.88186	0.00520694	0.0156208	Stress_0DPS - NS		Pooled/Averaged	Both	Condition planned contrast
Nr3c2	Overall effect: Stress_3DPS - NS	0.0805237	0.0839114	72	0.959628	0.340454	0.340454	Stress_3DPS - NS		Pooled/Averaged	Both	Condition planned contrast
Nr3c2	Overall effect: Stress_3DPS - Stress_0DPS	-0.186735	0.0927384	72	-2.01357	0.0477932	0.0716899	Stress_3DPS - Stress_0DPS		Pooled/Averaged	Both	Condition planned contrast
Nr3c2	Main Effect: Impact of PNS in F (averaged over adult stress)	-0.13714	0.101739	72	-1.34796	0.181897	0.363795	NS - S	Overall within Sex	Pooled/Averaged	F	Prenatal Main Effect (within Sex)
Nr3c2	Main Effect: Impact of PNS in M (averaged over adult stress)	-0.00433185	0.105818	72	-0.0409366	0.96746	0.96746	NS - S	Overall within Sex	Pooled/Averaged	M	Prenatal Main Effect (within Sex)
Nr3c2	Interaction: Does Prenatal Stress (PNS) change the [Stress_0DPS - NS] gap?	-0.0598752	0.185477	72	-0.322818	0.747769	0.747769	Stress_0DPS - NS	NS - S	Pooled/Averaged	Both	Prenatal effect on contrast
Nr3c2	Interaction: Does Prenatal Stress (PNS) change the [Stress_3DPS - NS] gap?	-0.168291	0.167823	72	-1.00279	0.319322	0.747769	Stress_3DPS - NS	NS - S	Pooled/Averaged	Both	Prenatal effect on contrast
Nr3c2	Interaction: Does Prenatal Stress (PNS) change the [Stress_3DPS - Stress_0DPS] gap?	-0.108415	0.185477	72	-0.584523	0.560696	0.747769	Stress_3DPS - Stress_0DPS	NS - S	Pooled/Averaged	Both	Prenatal effect on contrast
Nr3c2	Simple Effect: Stress_0DPS - NS in F / PC	0.104983	0.16629	72	0.631326	0.529827	0.635792	Stress_0DPS - NS	Stress Effect (within Prenatal)	PC	F	Sex_Specific
Nr3c2	Simple Effect: Stress_3DPS - NS in F / PC	0.231921	0.160652	72	1.44363	0.153181	0.370257	Stress_3DPS - NS	Stress Effect (within Prenatal)	PC	F	Sex_Specific
Nr3c2	Simple Effect: Stress_3DPS - Stress_0DPS in F / PC	0.126938	0.16629	72	0.763351	0.447748	0.635792	Stress_3DPS - Stress_0DPS	Stress Effect (within Prenatal)	PC	F	Sex_Specific
Nr3c2	Simple Effect: Stress_0DPS - NS in F / S	0.2697	0.194559	72	1.38621	0.16996	0.370257	Stress_0DPS - NS	Stress Effect (within Prenatal)	S	F	Sex_Specific
Nr3c2	Simple Effect: Stress_3DPS - NS in F / S	0.218582	0.178757	72	1.22279	0.225395	0.405711	Stress_3DPS - NS	Stress Effect (within Prenatal)	S	F	Sex_Specific
Nr3c2	Simple Effect: Stress_3DPS - Stress_0DPS in F / S	-0.0511174	0.188136	72	-0.271705	0.786627	0.884955	Stress_3DPS - Stress_0DPS	Stress Effect (within Prenatal)	S	F	Sex_Specific
Nr3c2	Simple Effect: Stress_0DPS - NS in M / PC	0.369659	0.22172	72	1.66723	0.0998126	0.370257	Stress_0DPS - NS	Stress Effect (within Prenatal)	PC	M	Sex_Specific
Nr3c2	Simple Effect: Stress_3DPS - NS in M / PC	-0.239164	0.178757	72	-1.33793	0.185129	0.370257	Stress_3DPS - NS	Stress Effect (within Prenatal)	PC	M	Sex_Specific
Nr3c2	Simple Effect: Stress_3DPS - Stress_0DPS in M / PC	-0.608823	0.227196	72	-2.67973	0.00912582	0.164265	Stress_3DPS - Stress_0DPS	Stress Effect (within Prenatal)	PC	M	Sex_Specific
Nr3c2	Simple Effect: Stress_0DPS - NS in M / S	0.324693	0.151464	72	2.1437	0.035435	0.318915	Stress_0DPS - NS	Stress Effect (within Prenatal)	S	M	Sex_Specific
Nr3c2	Simple Effect: Stress_3DPS - NS in M / S	0.110756	0.151464	72	0.731235	0.467009	0.635792	Stress_3DPS - NS	Stress Effect (within Prenatal)	S	M	Sex_Specific
Nr3c2	Simple Effect: Stress_3DPS - Stress_0DPS in M / S	-0.213937	0.151464	72	-1.41247	0.162121	0.370257	Stress_3DPS - Stress_0DPS	Stress Effect (within Prenatal)	S	M	Sex_Specific
Nr3c2	Interaction (F): Does PNS change [Stress_0DPS - NS]?	-0.164717	0.25594	72	-0.643574	0.521897	0.635792	Stress_0DPS - NS	Interaction (Prenatal diff on stress contrast)	Pooled/Averaged	F	Sex_Specific
Nr3c2	Interaction (F): Does PNS change [Stress_3DPS - NS]?	0.0133386	0.240339	72	0.0554992	0.955894	0.955894	Stress_3DPS - NS	Interaction (Prenatal diff on stress contrast)	Pooled/Averaged	F	Sex_Specific
Nr3c2	Interaction (F): Does PNS change [Stress_3DPS - Stress_0DPS]?	0.178055	0.251093	72	0.709121	0.480539	0.635792	Stress_3DPS - Stress_0DPS	Interaction (Prenatal diff on stress contrast)	Pooled/Averaged	F	Sex_Specific
Nr3c2	Interaction (M): Does PNS change [Stress_0DPS - NS]?	0.0449661	0.268516	72	0.167461	0.867477	0.918505	Stress_0DPS - NS	Interaction (Prenatal diff on stress contrast)	Pooled/Averaged	M	Sex_Specific
Nr3c2	Interaction (M): Does PNS change [Stress_3DPS - NS]?	-0.34992	0.234297	72	-1.49349	0.139679	0.370257	Stress_3DPS - NS	Interaction (Prenatal diff on stress contrast)	Pooled/Averaged	M	Sex_Specific
Nr3c2	Interaction (M): Does PNS change [Stress_3DPS - Stress_0DPS]?	-0.394886	0.273055	72	-1.44618	0.152467	0.370257	Stress_3DPS - Stress_0DPS	Interaction (Prenatal diff on stress contrast)	Pooled/Averaged	M	Sex_Specific
Sgk1	Main Effect: Stress_0DPS - NS in F (averaged over Prenatal)	-1.2829	0.14152	72	-9.06512	1.58025e-13	4.74076e-13	Stress_0DPS - NS	Stress Main Effect within Sex	Pooled/Averaged	F	Condition Main Effect (within Sex)
Sgk1	Main Effect: Stress_3DPS - NS in F (averaged over Prenatal)	-0.0760426	0.132546	72	-0.573707	0.567954	0.567954	Stress_3DPS - NS	Stress Main Effect within Sex	Pooled/Averaged	F	Condition Main Effect (within Sex)
Sgk1	Main Effect: Stress_3DPS - Stress_0DPS in F (averaged over Prenatal)	1.20686	0.14152	72	8.52779	1.58546e-12	3.17092e-12	Stress_3DPS - Stress_0DPS	Stress Main Effect within Sex	Pooled/Averaged	F	Condition Main Effect (within Sex)
Sgk1	Main Effect: Stress_0DPS - NS in M (averaged over Prenatal)	-1.38817	0.152838	72	-9.08258	1.46639e-13	4.74076e-13	Stress_0DPS - NS	Stress Main Effect within Sex	Pooled/Averaged	M	Condition Main Effect (within Sex)
Sgk1	Main Effect: Stress_3DPS - NS in M (averaged over Prenatal)	-0.0763825	0.132054	72	-0.578418	0.564787	0.567954	Stress_3DPS - NS	Stress Main Effect within Sex	Pooled/Averaged	M	Condition Main Effect (within Sex)
Sgk1	Main Effect: Stress_3DPS - Stress_0DPS in M (averaged over Prenatal)	1.31178	0.155372	72	8.44288	2.28392e-12	3.42589e-12	Stress_3DPS - Stress_0DPS	Stress Main Effect within Sex	Pooled/Averaged	M	Condition Main Effect (within Sex)
Sgk1	Overall effect: Stress_0DPS - NS	-1.33553	0.104148	72	-12.8234	2.87207e-20	8.61621e-20	Stress_0DPS - NS		Pooled/Averaged	Both	Condition planned contrast
Sgk1	Overall effect: Stress_3DPS - NS	-0.0762125	0.0935505	72	-0.814668	0.417949	0.417949	Stress_3DPS - NS		Pooled/Averaged	Both	Condition planned contrast
Sgk1	Overall effect: Stress_3DPS - Stress_0DPS	1.25932	0.105081	72	11.9842	8.09334e-19	1.214e-18	Stress_3DPS - Stress_0DPS		Pooled/Averaged	Both	Condition planned contrast
Sgk1	Main Effect: Impact of PNS in F (averaged over adult stress)	0.172416	0.113161	72	1.52363	0.131981	0.131981	NS - S	Overall within Sex	Pooled/Averaged	F	Prenatal Main Effect (within Sex)
Sgk1	Main Effect: Impact of PNS in M (averaged over adult stress)	-0.199209	0.120128	72	-1.6583	0.101607	0.131981	NS - S	Overall within Sex	Pooled/Averaged	M	Prenatal Main Effect (within Sex)
Sgk1	Interaction: Does Prenatal Stress (PNS) change the [Stress_0DPS - NS] gap?	-0.0620838	0.208297	72	-0.298054	0.76652	0.76652	Stress_0DPS - NS	NS - S	Pooled/Averaged	Both	Prenatal effect on contrast
Sgk1	Interaction: Does Prenatal Stress (PNS) change the [Stress_3DPS - NS] gap?	0.156619	0.187101	72	0.837085	0.405315	0.607972	Stress_3DPS - NS	NS - S	Pooled/Averaged	Both	Prenatal effect on contrast
Sgk1	Interaction: Does Prenatal Stress (PNS) change the [Stress_3DPS - Stress_0DPS] gap?	0.218703	0.210163	72	1.04064	0.301526	0.607972	Stress_3DPS - Stress_0DPS	NS - S	Pooled/Averaged	Both	Prenatal effect on contrast
Sgk1	Simple Effect: Stress_0DPS - NS in F / PC	-1.38261	0.187448	72	-7.37595	2.22781e-10	1.33669e-09	Stress_0DPS - NS	Stress Effect (within Prenatal)	PC	F	Sex_Specific
Sgk1	Simple Effect: Stress_3DPS - NS in F / PC	0.0110587	0.181092	72	0.0610666	0.951475	0.972919	Stress_3DPS - NS	Stress Effect (within Prenatal)	PC	F	Sex_Specific
Sgk1	Simple Effect: Stress_3DPS - Stress_0DPS in F / PC	1.39367	0.187448	72	7.43494	1.73111e-10	1.33669e-09	Stress_3DPS - Stress_0DPS	Stress Effect (within Prenatal)	PC	F	Sex_Specific
Sgk1	Simple Effect: Stress_0DPS - NS in F / S	-1.18319	0.212074	72	-5.57914	3.99759e-07	1.43913e-06	Stress_0DPS - NS	Stress Effect (within Prenatal)	S	F	Sex_Specific
Sgk1	Simple Effect: Stress_3DPS - NS in F / S	-0.163144	0.193596	72	-0.842703	0.402185	0.658121	Stress_3DPS - NS	Stress Effect (within Prenatal)	S	F	Sex_Specific
Sgk1	Simple Effect: Stress_3DPS - Stress_0DPS in F / S	1.02005	0.212074	72	4.80986	8.05119e-06	1.81152e-05	Stress_3DPS - Stress_0DPS	Stress Effect (within Prenatal)	S	F	Sex_Specific
Sgk1	Simple Effect: Stress_0DPS - NS in M / PC	-1.35054	0.249931	72	-5.40365	8.04969e-07	2.41491e-06	Stress_0DPS - NS	Stress Effect (within Prenatal)	PC	M	Sex_Specific
Sgk1	Simple Effect: Stress_3DPS - NS in M / PC	-0.00686437	0.201501	72	-0.0340662	0.972919	0.972919	Stress_3DPS - NS	Stress Effect (within Prenatal)	PC	M	Sex_Specific
Sgk1	Simple Effect: Stress_3DPS - Stress_0DPS in M / PC	1.34368	0.256103	72	5.24662	1.49535e-06	3.84519e-06	Stress_3DPS - Stress_0DPS	Stress Effect (within Prenatal)	PC	M	Sex_Specific
Sgk1	Simple Effect: Stress_0DPS - NS in M / S	-1.42579	0.17599	72	-8.10155	9.90973e-12	1.78375e-10	Stress_0DPS - NS	Stress Effect (within Prenatal)	S	M	Sex_Specific
Sgk1	Simple Effect: Stress_3DPS - NS in M / S	-0.145901	0.170736	72	-0.854542	0.395639	0.658121	Stress_3DPS - NS	Stress Effect (within Prenatal)	S	M	Sex_Specific
Sgk1	Simple Effect: Stress_3DPS - Stress_0DPS in M / S	1.27989	0.17599	72	7.27252	3.46508e-10	1.55928e-09	Stress_3DPS - Stress_0DPS	Stress Effect (within Prenatal)	S	M	Sex_Specific
Sgk1	Interaction (F): Does PNS change [Stress_0DPS - NS]?	-0.19942	0.283041	72	-0.704563	0.483355	0.710566	Stress_0DPS - NS	Interaction (Prenatal diff on stress contrast)	Pooled/Averaged	F	Sex_Specific
Sgk1	Interaction (F): Does PNS change [Stress_3DPS - NS]?	0.174203	0.265092	72	0.65714	0.513186	0.710566	Stress_3DPS - NS	Interaction (Prenatal diff on stress contrast)	Pooled/Averaged	F	Sex_Specific
Sgk1	Interaction (F): Does PNS change [Stress_3DPS - Stress_0DPS]?	0.373623	0.283041	72	1.32003	0.191006	0.382012	Stress_3DPS - Stress_0DPS	Interaction (Prenatal diff on stress contrast)	Pooled/Averaged	F	Sex_Specific
Sgk1	Interaction (M): Does PNS change [Stress_0DPS - NS]?	0.0752527	0.305677	72	0.246184	0.80624	0.94269	Stress_0DPS - NS	Interaction (Prenatal diff on stress contrast)	Pooled/Averaged	M	Sex_Specific
Sgk1	Interaction (M): Does PNS change [Stress_3DPS - NS]?	0.139036	0.264108	72	0.526436	0.600203	0.77169	Stress_3DPS - NS	Interaction (Prenatal diff on stress contrast)	Pooled/Averaged	M	Sex_Specific
Sgk1	Interaction (M): Does PNS change [Stress_3DPS - Stress_0DPS]?	0.0637836	0.310743	72	0.205261	0.837947	0.94269	Stress_3DPS - Stress_0DPS	Interaction (Prenatal diff on stress contrast)	Pooled/Averaged	M	Sex_Specific
Slc2a1	Main Effect: Stress_0DPS - NS in F (averaged over Prenatal)	-0.502072	0.0985798	72	-5.09305	2.72135e-06	4.90006e-06	Stress_0DPS - NS	Stress Main Effect within Sex	Pooled/Averaged	F	Condition Main Effect (within Sex)
Slc2a1	Main Effect: Stress_3DPS - NS in F (averaged over Prenatal)	-0.012372	0.0925706	72	-0.133649	0.894053	0.894053	Stress_3DPS - NS	Stress Main Effect within Sex	Pooled/Averaged	F	Condition Main Effect (within Sex)
Slc2a1	Main Effect: Stress_3DPS - Stress_0DPS in F (averaged over Prenatal)	0.4897	0.0967126	72	5.06346	3.0517e-06	4.90006e-06	Stress_3DPS - Stress_0DPS	Stress Main Effect within Sex	Pooled/Averaged	F	Condition Main Effect (within Sex)
Slc2a1	Main Effect: Stress_0DPS - NS in M (averaged over Prenatal)	-0.521859	0.103424	72	-5.04584	3.2667e-06	4.90006e-06	Stress_0DPS - NS	Stress Main Effect within Sex	Pooled/Averaged	M	Condition Main Effect (within Sex)
Slc2a1	Main Effect: Stress_3DPS - NS in M (averaged over Prenatal)	0.170403	0.0902435	72	1.88826	0.0630199	0.0756239	Stress_3DPS - NS	Stress Main Effect within Sex	Pooled/Averaged	M	Condition Main Effect (within Sex)
Slc2a1	Main Effect: Stress_3DPS - Stress_0DPS in M (averaged over Prenatal)	0.692262	0.105172	72	6.5822	6.45291e-09	3.87174e-08	Stress_3DPS - Stress_0DPS	Stress Main Effect within Sex	Pooled/Averaged	M	Condition Main Effect (within Sex)
Slc2a1	Overall effect: Stress_0DPS - NS	-0.511965	0.0714395	72	-7.16642	5.44722e-10	8.17082e-10	Stress_0DPS - NS		Pooled/Averaged	Both	Condition planned contrast
Slc2a1	Overall effect: Stress_3DPS - NS	0.0790156	0.0646398	72	1.2224	0.225543	0.225543	Stress_3DPS - NS		Pooled/Averaged	Both	Condition planned contrast
Slc2a1	Overall effect: Stress_3DPS - Stress_0DPS	0.590981	0.0714395	72	8.27247	4.75221e-12	1.42566e-11	Stress_3DPS - Stress_0DPS		Pooled/Averaged	Both	Condition planned contrast
Slc2a1	Main Effect: Impact of PNS in F (averaged over adult stress)	0.0813852	0.0783732	72	1.03843	0.302544	0.302544	NS - S	Overall within Sex	Pooled/Averaged	F	Prenatal Main Effect (within Sex)
Slc2a1	Main Effect: Impact of PNS in M (averaged over adult stress)	-0.104705	0.0815154	72	-1.28448	0.203093	0.302544	NS - S	Overall within Sex	Pooled/Averaged	M	Prenatal Main Effect (within Sex)
Slc2a1	Interaction: Does Prenatal Stress (PNS) change the [Stress_0DPS - NS] gap?	-0.196473	0.142879	72	-1.3751	0.173364	0.260046	Stress_0DPS - NS	NS - S	Pooled/Averaged	Both	Prenatal effect on contrast
Slc2a1	Interaction: Does Prenatal Stress (PNS) change the [Stress_3DPS - NS] gap?	0.118462	0.12928	72	0.916322	0.362557	0.362557	Stress_3DPS - NS	NS - S	Pooled/Averaged	Both	Prenatal effect on contrast
Slc2a1	Interaction: Does Prenatal Stress (PNS) change the [Stress_3DPS - Stress_0DPS] gap?	0.314935	0.142879	72	2.20421	0.0307072	0.0921215	Stress_3DPS - Stress_0DPS	NS - S	Pooled/Averaged	Both	Prenatal effect on contrast
Slc2a1	Simple Effect: Stress_0DPS - NS in F / PC	-0.599333	0.128099	72	-4.67868	1.31845e-05	6.61575e-05	Stress_0DPS - NS	Stress Effect (within Prenatal)	PC	F	Sex_Specific
Slc2a1	Simple Effect: Stress_3DPS - NS in F / PC	0.0555294	0.123755	72	0.448703	0.654994	0.654994	Stress_3DPS - NS	Stress Effect (within Prenatal)	PC	F	Sex_Specific
Slc2a1	Simple Effect: Stress_3DPS - Stress_0DPS in F / PC	0.654863	0.128099	72	5.11216	2.52691e-06	4.54843e-05	Stress_3DPS - Stress_0DPS	Stress Effect (within Prenatal)	PC	F	Sex_Specific
Slc2a1	Simple Effect: Stress_0DPS - NS in F / S	-0.40481	0.149875	72	-2.70099	0.00861362	0.0221493	Stress_0DPS - NS	Stress Effect (within Prenatal)	S	F	Sex_Specific
Slc2a1	Simple Effect: Stress_3DPS - NS in F / S	-0.0802734	0.137702	72	-0.582949	0.561749	0.61098	Stress_3DPS - NS	Stress Effect (within Prenatal)	S	F	Sex_Specific
Slc2a1	Simple Effect: Stress_3DPS - Stress_0DPS in F / S	0.324537	0.144927	72	2.23931	0.0282257	0.0635077	Stress_3DPS - Stress_0DPS	Stress Effect (within Prenatal)	S	F	Sex_Specific
Slc2a1	Simple Effect: Stress_0DPS - NS in M / PC	-0.621071	0.170799	72	-3.63628	0.000516167	0.00162065	Stress_0DPS - NS	Stress Effect (within Prenatal)	PC	M	Sex_Specific
Slc2a1	Simple Effect: Stress_3DPS - NS in M / PC	0.220964	0.137702	72	1.60465	0.112949	0.203308	Stress_3DPS - NS	Stress Effect (within Prenatal)	PC	M	Sex_Specific
Slc2a1	Simple Effect: Stress_3DPS - Stress_0DPS in M / PC	0.842034	0.175016	72	4.81117	8.01146e-06	6.61575e-05	Stress_3DPS - Stress_0DPS	Stress Effect (within Prenatal)	PC	M	Sex_Specific
Slc2a1	Simple Effect: Stress_0DPS - NS in M / S	-0.422647	0.116678	72	-3.62235	0.000540216	0.00162065	Stress_0DPS - NS	Stress Effect (within Prenatal)	S	M	Sex_Specific
Slc2a1	Simple Effect: Stress_3DPS - NS in M / S	0.119843	0.116678	72	1.02713	0.307798	0.437954	Stress_3DPS - NS	Stress Effect (within Prenatal)	S	M	Sex_Specific
Slc2a1	Simple Effect: Stress_3DPS - Stress_0DPS in M / S	0.54249	0.116678	72	4.64948	1.47017e-05	6.61575e-05	Stress_3DPS - Stress_0DPS	Stress Effect (within Prenatal)	S	M	Sex_Specific
Slc2a1	Interaction (F): Does PNS change [Stress_0DPS - NS]?	-0.194523	0.19716	72	-0.986626	0.32713	0.437954	Stress_0DPS - NS	Interaction (Prenatal diff on stress contrast)	Pooled/Averaged	F	Sex_Specific
Slc2a1	Interaction (F): Does PNS change [Stress_3DPS - NS]?	0.135803	0.185141	72	0.733509	0.46563	0.558756	Stress_3DPS - NS	Interaction (Prenatal diff on stress contrast)	Pooled/Averaged	F	Sex_Specific
Slc2a1	Interaction (F): Does PNS change [Stress_3DPS - Stress_0DPS]?	0.330325	0.193425	72	1.70777	0.0919879	0.183976	Stress_3DPS - Stress_0DPS	Interaction (Prenatal diff on stress contrast)	Pooled/Averaged	F	Sex_Specific
Slc2a1	Interaction (M): Does PNS change [Stress_0DPS - NS]?	-0.198423	0.206847	72	-0.959275	0.340631	0.437954	Stress_0DPS - NS	Interaction (Prenatal diff on stress contrast)	Pooled/Averaged	M	Sex_Specific
Slc2a1	Interaction (M): Does PNS change [Stress_3DPS - NS]?	0.101121	0.180487	72	0.560266	0.577037	0.61098	Stress_3DPS - NS	Interaction (Prenatal diff on stress contrast)	Pooled/Averaged	M	Sex_Specific
Slc2a1	Interaction (M): Does PNS change [Stress_3DPS - Stress_0DPS]?	0.299544	0.210344	72	1.42407	0.158746	0.259765	Stress_3DPS - Stress_0DPS	Interaction (Prenatal diff on stress contrast)	Pooled/Averaged	M	Sex_Specific
Tnf	Main Effect: Stress_0DPS - NS in F (averaged over Prenatal)	0.951931	0.168453	73	5.65101	2.90137e-07	1.74082e-06	Stress_0DPS - NS	Stress Main Effect within Sex	Pooled/Averaged	F	Condition Main Effect (within Sex)
Tnf	Main Effect: Stress_3DPS - NS in F (averaged over Prenatal)	0.205921	0.157771	73	1.30519	0.195926	0.235112	Stress_3DPS - NS	Stress Main Effect within Sex	Pooled/Averaged	F	Condition Main Effect (within Sex)
Tnf	Main Effect: Stress_3DPS - Stress_0DPS in F (averaged over Prenatal)	-0.746009	0.168453	73	-4.42858	3.26819e-05	9.80457e-05	Stress_3DPS - Stress_0DPS	Stress Main Effect within Sex	Pooled/Averaged	F	Condition Main Effect (within Sex)
Tnf	Main Effect: Stress_0DPS - NS in M (averaged over Prenatal)	0.579876	0.180143	73	3.21899	0.00192051	0.00384102	Stress_0DPS - NS	Stress Main Effect within Sex	Pooled/Averaged	M	Condition Main Effect (within Sex)
Tnf	Main Effect: Stress_3DPS - NS in M (averaged over Prenatal)	0.0553753	0.157185	73	0.352293	0.725634	0.725634	Stress_3DPS - NS	Stress Main Effect within Sex	Pooled/Averaged	M	Condition Main Effect (within Sex)
Tnf	Main Effect: Stress_3DPS - Stress_0DPS in M (averaged over Prenatal)	-0.524501	0.183187	73	-2.86319	0.00547091	0.00820637	Stress_3DPS - Stress_0DPS	Stress Main Effect within Sex	Pooled/Averaged	M	Condition Main Effect (within Sex)
Tnf	Overall effect: Stress_0DPS - NS	0.765903	0.123316	73	6.21088	2.91179e-08	8.73536e-08	Stress_0DPS - NS		Pooled/Averaged	Both	Condition planned contrast
Tnf	Overall effect: Stress_3DPS - NS	0.130648	0.111354	73	1.17327	0.244502	0.244502	Stress_3DPS - NS		Pooled/Averaged	Both	Condition planned contrast
Tnf	Overall effect: Stress_3DPS - Stress_0DPS	-0.635255	0.124433	73	-5.10521	2.53671e-06	3.80507e-06	Stress_3DPS - Stress_0DPS		Pooled/Averaged	Both	Condition planned contrast
Tnf	Main Effect: Impact of PNS in F (averaged over adult stress)	0.029457	0.134697	73	0.218691	0.827501	0.827501	NS - S	Overall within Sex	Pooled/Averaged	F	Prenatal Main Effect (within Sex)
Tnf	Main Effect: Impact of PNS in M (averaged over adult stress)	-0.0779179	0.141983	73	-0.548784	0.584829	0.827501	NS - S	Overall within Sex	Pooled/Averaged	M	Prenatal Main Effect (within Sex)
Tnf	Interaction: Does Prenatal Stress (PNS) change the [Stress_0DPS - NS] gap?	-0.239409	0.246633	73	-0.970712	0.334897	0.502346	Stress_0DPS - NS	NS - S	Pooled/Averaged	Both	Prenatal effect on contrast
Tnf	Interaction: Does Prenatal Stress (PNS) change the [Stress_3DPS - NS] gap?	0.0859777	0.222708	73	0.386055	0.700579	0.700579	Stress_3DPS - NS	NS - S	Pooled/Averaged	Both	Prenatal effect on contrast
Tnf	Interaction: Does Prenatal Stress (PNS) change the [Stress_3DPS - Stress_0DPS] gap?	0.325387	0.248866	73	1.30748	0.195152	0.502346	Stress_3DPS - Stress_0DPS	NS - S	Pooled/Averaged	Both	Prenatal effect on contrast
Tnf	Simple Effect: Stress_0DPS - NS in F / PC	0.839326	0.223122	73	3.76174	0.000338003	0.00304202	Stress_0DPS - NS	Stress Effect (within Prenatal)	PC	F	Sex_Specific
Tnf	Simple Effect: Stress_3DPS - NS in F / PC	0.237494	0.215556	73	1.10177	0.27418	0.548361	Stress_3DPS - NS	Stress Effect (within Prenatal)	PC	F	Sex_Specific
Tnf	Simple Effect: Stress_3DPS - Stress_0DPS in F / PC	-0.601832	0.223122	73	-2.69733	0.00867536	0.0260261	Stress_3DPS - Stress_0DPS	Stress Effect (within Prenatal)	PC	F	Sex_Specific
Tnf	Simple Effect: Stress_0DPS - NS in F / S	1.06454	0.252433	73	4.21709	7.00692e-05	0.00126125	Stress_0DPS - NS	Stress Effect (within Prenatal)	S	F	Sex_Specific
Tnf	Simple Effect: Stress_3DPS - NS in F / S	0.174349	0.230439	73	0.756595	0.451727	0.650501	Stress_3DPS - NS	Stress Effect (within Prenatal)	S	F	Sex_Specific
Tnf	Simple Effect: Stress_3DPS - Stress_0DPS in F / S	-0.890186	0.252433	73	-3.52642	0.000732136	0.0031333	Stress_3DPS - Stress_0DPS	Stress Effect (within Prenatal)	S	F	Sex_Specific
Tnf	Simple Effect: Stress_0DPS - NS in M / PC	0.453072	0.297496	73	1.52295	0.132091	0.339662	Stress_0DPS - NS	Stress Effect (within Prenatal)	PC	M	Sex_Specific
Tnf	Simple Effect: Stress_3DPS - NS in M / PC	0.109781	0.239849	73	0.457709	0.648521	0.778226	Stress_3DPS - NS	Stress Effect (within Prenatal)	PC	M	Sex_Specific
Tnf	Simple Effect: Stress_3DPS - Stress_0DPS in M / PC	-0.343291	0.304842	73	-1.12613	0.2638	0.548361	Stress_3DPS - Stress_0DPS	Stress Effect (within Prenatal)	PC	M	Sex_Specific
Tnf	Simple Effect: Stress_0DPS - NS in M / S	0.706681	0.203228	73	3.47728	0.000857193	0.0031333	Stress_0DPS - NS	Stress Effect (within Prenatal)	S	M	Sex_Specific
Tnf	Simple Effect: Stress_3DPS - NS in M / S	0.000969836	0.203228	73	0.00477215	0.996205	0.996205	Stress_3DPS - NS	Stress Effect (within Prenatal)	S	M	Sex_Specific
Tnf	Simple Effect: Stress_3DPS - Stress_0DPS in M / S	-0.705711	0.203228	73	-3.47251	0.00087036	0.0031333	Stress_3DPS - Stress_0DPS	Stress Effect (within Prenatal)	S	M	Sex_Specific
Tnf	Interaction (F): Does PNS change [Stress_0DPS - NS]?	-0.22521	0.336906	73	-0.668465	0.505945	0.650501	Stress_0DPS - NS	Interaction (Prenatal diff on stress contrast)	Pooled/Averaged	F	Sex_Specific
Tnf	Interaction (F): Does PNS change [Stress_3DPS - NS]?	0.0631444	0.315542	73	0.200114	0.841948	0.891474	Stress_3DPS - NS	Interaction (Prenatal diff on stress contrast)	Pooled/Averaged	F	Sex_Specific
Tnf	Interaction (F): Does PNS change [Stress_3DPS - Stress_0DPS]?	0.288354	0.336906	73	0.855889	0.39486	0.646135	Stress_3DPS - Stress_0DPS	Interaction (Prenatal diff on stress contrast)	Pooled/Averaged	F	Sex_Specific
Tnf	Interaction (M): Does PNS change [Stress_0DPS - NS]?	-0.253609	0.360285	73	-0.703912	0.483727	0.650501	Stress_0DPS - NS	Interaction (Prenatal diff on stress contrast)	Pooled/Averaged	M	Sex_Specific
Tnf	Interaction (M): Does PNS change [Stress_3DPS - NS]?	0.108811	0.314371	73	0.346123	0.730246	0.821527	Stress_3DPS - NS	Interaction (Prenatal diff on stress contrast)	Pooled/Averaged	M	Sex_Specific
Tnf	Interaction (M): Does PNS change [Stress_3DPS - Stress_0DPS]?	0.36242	0.366375	73	0.989206	0.32583	0.586494	Stress_3DPS - Stress_0DPS	Interaction (Prenatal diff on stress contrast)	Pooled/Averaged	M	Sex_Specific

## Sheet: Hypothalamus
gene	Test_Description	estimate	SE	df	t	p	p_adj_fdr	contrast	comparison	Prenatal	Sex	test_family
Bdnf	Main Effect: Stress_0DPS - NS in F (averaged over Prenatal)	-0.138197	0.146669	73	-0.942232	0.349182	0.698363	Stress_0DPS - NS	Stress Main Effect within Sex	Pooled/Averaged	F	Condition Main Effect (within Sex)
Bdnf	Main Effect: Stress_3DPS - NS in F (averaged over Prenatal)	0.169809	0.141103	73	1.20345	0.232692	0.698077	Stress_3DPS - NS	Stress Main Effect within Sex	Pooled/Averaged	F	Condition Main Effect (within Sex)
Bdnf	Main Effect: Stress_3DPS - Stress_0DPS in F (averaged over Prenatal)	0.308006	0.148992	73	2.06727	0.0422544	0.253526	Stress_3DPS - Stress_0DPS	Stress Main Effect within Sex	Pooled/Averaged	F	Condition Main Effect (within Sex)
Bdnf	Main Effect: Stress_0DPS - NS in M (averaged over Prenatal)	-0.0179702	0.162228	73	-0.110772	0.912101	0.912101	Stress_0DPS - NS	Stress Main Effect within Sex	Pooled/Averaged	M	Condition Main Effect (within Sex)
Bdnf	Main Effect: Stress_3DPS - NS in M (averaged over Prenatal)	0.0648176	0.146513	73	0.4424	0.659508	0.791409	Stress_3DPS - NS	Stress Main Effect within Sex	Pooled/Averaged	M	Condition Main Effect (within Sex)
Bdnf	Main Effect: Stress_3DPS - Stress_0DPS in M (averaged over Prenatal)	0.0827878	0.159238	73	0.519901	0.604706	0.791409	Stress_3DPS - Stress_0DPS	Stress Main Effect within Sex	Pooled/Averaged	M	Condition Main Effect (within Sex)
Bdnf	Overall effect: Stress_0DPS - NS	-0.0780835	0.10935	73	-0.714069	0.477462	0.477462	Stress_0DPS - NS		Pooled/Averaged	Both	Condition planned contrast
Bdnf	Overall effect: Stress_3DPS - NS	0.117313	0.101706	73	1.15346	0.252484	0.378726	Stress_3DPS - NS		Pooled/Averaged	Both	Condition planned contrast
Bdnf	Overall effect: Stress_3DPS - Stress_0DPS	0.195397	0.109036	73	1.79205	0.0772693	0.231808	Stress_3DPS - Stress_0DPS		Pooled/Averaged	Both	Condition planned contrast
Bdnf	Main Effect: Impact of PNS in F (averaged over adult stress)	0.0652785	0.118903	73	0.549007	0.584676	0.584676	NS - S	Overall within Sex	Pooled/Averaged	F	Prenatal Main Effect (within Sex)
Bdnf	Main Effect: Impact of PNS in M (averaged over adult stress)	-0.165346	0.127489	73	-1.29694	0.198736	0.397471	NS - S	Overall within Sex	Pooled/Averaged	M	Prenatal Main Effect (within Sex)
Bdnf	Interaction: Does Prenatal Stress (PNS) change the [Stress_0DPS - NS] gap?	0.317341	0.2187	73	1.45103	0.151055	0.339912	Stress_0DPS - NS	NS - S	Pooled/Averaged	Both	Prenatal effect on contrast
Bdnf	Interaction: Does Prenatal Stress (PNS) change the [Stress_3DPS - NS] gap?	0.051419	0.203411	73	0.252783	0.801146	0.801146	Stress_3DPS - NS	NS - S	Pooled/Averaged	Both	Prenatal effect on contrast
Bdnf	Interaction: Does Prenatal Stress (PNS) change the [Stress_3DPS - Stress_0DPS] gap?	-0.265922	0.218071	73	-1.21943	0.226608	0.339912	Stress_3DPS - Stress_0DPS	NS - S	Pooled/Averaged	Both	Prenatal effect on contrast
Bdnf	Simple Effect: Stress_0DPS - NS in F / PC	0.0930872	0.202961	73	0.458646	0.647851	0.850763	Stress_0DPS - NS	Stress Effect (within Prenatal)	PC	F	Sex_Specific
Bdnf	Simple Effect: Stress_3DPS - NS in F / PC	0.250448	0.196079	73	1.27728	0.20555	0.850763	Stress_3DPS - NS	Stress Effect (within Prenatal)	PC	F	Sex_Specific
Bdnf	Simple Effect: Stress_3DPS - Stress_0DPS in F / PC	0.15736	0.202961	73	0.775325	0.440652	0.850763	Stress_3DPS - Stress_0DPS	Stress Effect (within Prenatal)	PC	F	Sex_Specific
Bdnf	Simple Effect: Stress_0DPS - NS in F / S	-0.369481	0.211789	73	-1.74457	0.0852689	0.714847	Stress_0DPS - NS	Stress Effect (within Prenatal)	S	F	Sex_Specific
Bdnf	Simple Effect: Stress_3DPS - NS in F / S	0.0891712	0.202961	73	0.439352	0.661705	0.850763	Stress_3DPS - NS	Stress Effect (within Prenatal)	S	F	Sex_Specific
Bdnf	Simple Effect: Stress_3DPS - Stress_0DPS in F / S	0.458652	0.218176	73	2.10221	0.0389847	0.701725	Stress_3DPS - Stress_0DPS	Stress Effect (within Prenatal)	S	F	Sex_Specific
Bdnf	Simple Effect: Stress_0DPS - NS in M / PC	0.0680865	0.253137	73	0.268971	0.788711	0.898231	Stress_0DPS - NS	Stress Effect (within Prenatal)	PC	M	Sex_Specific
Bdnf	Simple Effect: Stress_3DPS - NS in M / PC	0.0355983	0.226412	73	0.157228	0.875499	0.898231	Stress_3DPS - NS	Stress Effect (within Prenatal)	PC	M	Sex_Specific
Bdnf	Simple Effect: Stress_3DPS - Stress_0DPS in M / PC	-0.0324882	0.253137	73	-0.128343	0.898231	0.898231	Stress_3DPS - Stress_0DPS	Stress Effect (within Prenatal)	PC	M	Sex_Specific
Bdnf	Simple Effect: Stress_0DPS - NS in M / S	-0.104027	0.202961	73	-0.512547	0.609816	0.850763	Stress_0DPS - NS	Stress Effect (within Prenatal)	S	M	Sex_Specific
Bdnf	Simple Effect: Stress_3DPS - NS in M / S	0.0940368	0.186017	73	0.505529	0.61471	0.850763	Stress_3DPS - NS	Stress Effect (within Prenatal)	S	M	Sex_Specific
Bdnf	Simple Effect: Stress_3DPS - Stress_0DPS in M / S	0.198064	0.193257	73	1.02487	0.308808	0.850763	Stress_3DPS - Stress_0DPS	Stress Effect (within Prenatal)	S	M	Sex_Specific
Bdnf	Interaction (F): Does PNS change [Stress_0DPS - NS]?	0.462568	0.293339	73	1.57691	0.119141	0.714847	Stress_0DPS - NS	Interaction (Prenatal diff on stress contrast)	Pooled/Averaged	F	Sex_Specific
Bdnf	Interaction (F): Does PNS change [Stress_3DPS - NS]?	0.161277	0.282205	73	0.571486	0.569426	0.850763	Stress_3DPS - NS	Interaction (Prenatal diff on stress contrast)	Pooled/Averaged	F	Sex_Specific
Bdnf	Interaction (F): Does PNS change [Stress_3DPS - Stress_0DPS]?	-0.301291	0.297983	73	-1.0111	0.315307	0.850763	Stress_3DPS - Stress_0DPS	Interaction (Prenatal diff on stress contrast)	Pooled/Averaged	F	Sex_Specific
Bdnf	Interaction (M): Does PNS change [Stress_0DPS - NS]?	0.172113	0.324455	73	0.530469	0.597397	0.850763	Stress_0DPS - NS	Interaction (Prenatal diff on stress contrast)	Pooled/Averaged	M	Sex_Specific
Bdnf	Interaction (M): Does PNS change [Stress_3DPS - NS]?	-0.0584386	0.293027	73	-0.199431	0.84248	0.898231	Stress_3DPS - NS	Interaction (Prenatal diff on stress contrast)	Pooled/Averaged	M	Sex_Specific
Bdnf	Interaction (M): Does PNS change [Stress_3DPS - Stress_0DPS]?	-0.230552	0.318475	73	-0.723924	0.471426	0.850763	Stress_3DPS - Stress_0DPS	Interaction (Prenatal diff on stress contrast)	Pooled/Averaged	M	Sex_Specific
Crh	Main Effect: Stress_0DPS - NS in F (averaged over Prenatal)	0.0630004	0.203438	72	0.309679	0.7577	0.962112	Stress_0DPS - NS	Stress Main Effect within Sex	Pooled/Averaged	F	Condition Main Effect (within Sex)
Crh	Main Effect: Stress_3DPS - NS in F (averaged over Prenatal)	-0.129164	0.195717	72	-0.659952	0.51139	0.962112	Stress_3DPS - NS	Stress Main Effect within Sex	Pooled/Averaged	F	Condition Main Effect (within Sex)
Crh	Main Effect: Stress_3DPS - Stress_0DPS in F (averaged over Prenatal)	-0.192164	0.206659	72	-0.929861	0.35555	0.962112	Stress_3DPS - Stress_0DPS	Stress Main Effect within Sex	Pooled/Averaged	F	Condition Main Effect (within Sex)
Crh	Main Effect: Stress_0DPS - NS in M (averaged over Prenatal)	-0.034681	0.228898	72	-0.151513	0.879995	0.962112	Stress_0DPS - NS	Stress Main Effect within Sex	Pooled/Averaged	M	Condition Main Effect (within Sex)
Crh	Main Effect: Stress_3DPS - NS in M (averaged over Prenatal)	-0.0453981	0.203221	72	-0.223392	0.823863	0.962112	Stress_3DPS - NS	Stress Main Effect within Sex	Pooled/Averaged	M	Condition Main Effect (within Sex)
Crh	Main Effect: Stress_3DPS - Stress_0DPS in M (averaged over Prenatal)	-0.0107172	0.224822	72	-0.0476695	0.962112	0.962112	Stress_3DPS - Stress_0DPS	Stress Main Effect within Sex	Pooled/Averaged	M	Condition Main Effect (within Sex)
Crh	Overall effect: Stress_0DPS - NS	0.0141597	0.153119	72	0.0924754	0.926577	0.926577	Stress_0DPS - NS		Pooled/Averaged	Both	Condition planned contrast
Crh	Overall effect: Stress_3DPS - NS	-0.0872809	0.141071	72	-0.618702	0.538065	0.807098	Stress_3DPS - NS		Pooled/Averaged	Both	Condition planned contrast
Crh	Overall effect: Stress_3DPS - Stress_0DPS	-0.101441	0.152687	72	-0.664371	0.508575	0.807098	Stress_3DPS - Stress_0DPS		Pooled/Averaged	Both	Condition planned contrast
Crh	Main Effect: Impact of PNS in F (averaged over adult stress)	0.0749406	0.164924	72	0.454394	0.650912	0.650912	NS - S	Overall within Sex	Pooled/Averaged	F	Prenatal Main Effect (within Sex)
Crh	Main Effect: Impact of PNS in M (averaged over adult stress)	0.193706	0.179033	72	1.08196	0.282883	0.565765	NS - S	Overall within Sex	Pooled/Averaged	M	Prenatal Main Effect (within Sex)
Crh	Interaction: Does Prenatal Stress (PNS) change the [Stress_0DPS - NS] gap?	0.130288	0.306237	72	0.425446	0.67178	0.67178	Stress_0DPS - NS	NS - S	Pooled/Averaged	Both	Prenatal effect on contrast
Crh	Interaction: Does Prenatal Stress (PNS) change the [Stress_3DPS - NS] gap?	0.400079	0.282142	72	1.41801	0.160503	0.481508	Stress_3DPS - NS	NS - S	Pooled/Averaged	Both	Prenatal effect on contrast
Crh	Interaction: Does Prenatal Stress (PNS) change the [Stress_3DPS - Stress_0DPS] gap?	0.269791	0.305373	72	0.883479	0.379918	0.569877	Stress_3DPS - Stress_0DPS	NS - S	Pooled/Averaged	Both	Prenatal effect on contrast
Crh	Simple Effect: Stress_0DPS - NS in F / PC	0.168158	0.281517	72	0.597328	0.552162	0.966583	Stress_0DPS - NS	Stress Effect (within Prenatal)	PC	F	Sex_Specific
Crh	Simple Effect: Stress_3DPS - NS in F / PC	0.078264	0.271971	72	0.287766	0.774353	0.966583	Stress_3DPS - NS	Stress Effect (within Prenatal)	PC	F	Sex_Specific
Crh	Simple Effect: Stress_3DPS - Stress_0DPS in F / PC	-0.0898939	0.281517	72	-0.31932	0.750409	0.966583	Stress_3DPS - Stress_0DPS	Stress Effect (within Prenatal)	PC	F	Sex_Specific
Crh	Simple Effect: Stress_0DPS - NS in F / S	-0.0421571	0.293762	72	-0.143508	0.88629	0.966583	Stress_0DPS - NS	Stress Effect (within Prenatal)	S	F	Sex_Specific
Crh	Simple Effect: Stress_3DPS - NS in F / S	-0.336591	0.281517	72	-1.19563	0.235762	0.966583	Stress_3DPS - NS	Stress Effect (within Prenatal)	S	F	Sex_Specific
Crh	Simple Effect: Stress_3DPS - Stress_0DPS in F / S	-0.294434	0.302622	72	-0.972945	0.333838	0.966583	Stress_3DPS - Stress_0DPS	Stress Effect (within Prenatal)	S	F	Sex_Specific
Crh	Simple Effect: Stress_0DPS - NS in M / PC	-0.00955097	0.351113	72	-0.027202	0.978374	0.978374	Stress_0DPS - NS	Stress Effect (within Prenatal)	PC	M	Sex_Specific
Crh	Simple Effect: Stress_3DPS - NS in M / PC	0.147253	0.314045	72	0.468891	0.640564	0.966583	Stress_3DPS - NS	Stress Effect (within Prenatal)	PC	M	Sex_Specific
Crh	Simple Effect: Stress_3DPS - Stress_0DPS in M / PC	0.156804	0.351113	72	0.446591	0.656511	0.966583	Stress_3DPS - Stress_0DPS	Stress Effect (within Prenatal)	PC	M	Sex_Specific
Crh	Simple Effect: Stress_0DPS - NS in M / S	-0.059811	0.293762	72	-0.203603	0.839238	0.966583	Stress_0DPS - NS	Stress Effect (within Prenatal)	S	M	Sex_Specific
Crh	Simple Effect: Stress_3DPS - NS in M / S	-0.238049	0.258014	72	-0.922619	0.359287	0.966583	Stress_3DPS - NS	Stress Effect (within Prenatal)	S	M	Sex_Specific
Crh	Simple Effect: Stress_3DPS - Stress_0DPS in M / S	-0.178238	0.280891	72	-0.634547	0.527735	0.966583	Stress_3DPS - Stress_0DPS	Stress Effect (within Prenatal)	S	M	Sex_Specific
Crh	Interaction (F): Does PNS change [Stress_0DPS - NS]?	0.210315	0.406876	72	0.516902	0.606809	0.966583	Stress_0DPS - NS	Interaction (Prenatal diff on stress contrast)	Pooled/Averaged	F	Sex_Specific
Crh	Interaction (F): Does PNS change [Stress_3DPS - NS]?	0.414855	0.391433	72	1.05984	0.292762	0.966583	Stress_3DPS - NS	Interaction (Prenatal diff on stress contrast)	Pooled/Averaged	F	Sex_Specific
Crh	Interaction (F): Does PNS change [Stress_3DPS - Stress_0DPS]?	0.20454	0.413318	72	0.494874	0.622196	0.966583	Stress_3DPS - Stress_0DPS	Interaction (Prenatal diff on stress contrast)	Pooled/Averaged	F	Sex_Specific
Crh	Interaction (M): Does PNS change [Stress_0DPS - NS]?	0.05026	0.457796	72	0.109787	0.912884	0.966583	Stress_0DPS - NS	Interaction (Prenatal diff on stress contrast)	Pooled/Averaged	M	Sex_Specific
Crh	Interaction (M): Does PNS change [Stress_3DPS - NS]?	0.385302	0.406443	72	0.947986	0.346308	0.966583	Stress_3DPS - NS	Interaction (Prenatal diff on stress contrast)	Pooled/Averaged	M	Sex_Specific
Crh	Interaction (M): Does PNS change [Stress_3DPS - Stress_0DPS]?	0.335042	0.449644	72	0.745127	0.458621	0.966583	Stress_3DPS - Stress_0DPS	Interaction (Prenatal diff on stress contrast)	Pooled/Averaged	M	Sex_Specific
Fkbp5	Main Effect: Stress_0DPS - NS in F (averaged over Prenatal)	-0.875167	0.142868	72	-6.12568	4.31897e-08	2.05461e-07	Stress_0DPS - NS	Stress Main Effect within Sex	Pooled/Averaged	F	Condition Main Effect (within Sex)
Fkbp5	Main Effect: Stress_3DPS - NS in F (averaged over Prenatal)	-0.0167658	0.137446	72	-0.121981	0.903254	0.903254	Stress_3DPS - NS	Stress Main Effect within Sex	Pooled/Averaged	F	Condition Main Effect (within Sex)
Fkbp5	Main Effect: Stress_3DPS - Stress_0DPS in F (averaged over Prenatal)	0.858401	0.14513	72	5.91469	1.02731e-07	2.05461e-07	Stress_3DPS - Stress_0DPS	Stress Main Effect within Sex	Pooled/Averaged	F	Condition Main Effect (within Sex)
Fkbp5	Main Effect: Stress_0DPS - NS in M (averaged over Prenatal)	-0.893988	0.160071	72	-5.58494	3.90576e-07	5.85865e-07	Stress_0DPS - NS	Stress Main Effect within Sex	Pooled/Averaged	M	Condition Main Effect (within Sex)
Fkbp5	Main Effect: Stress_3DPS - NS in M (averaged over Prenatal)	0.0325461	0.144981	72	0.224486	0.823015	0.903254	Stress_3DPS - NS	Stress Main Effect within Sex	Pooled/Averaged	M	Condition Main Effect (within Sex)
Fkbp5	Main Effect: Stress_3DPS - Stress_0DPS in M (averaged over Prenatal)	0.926534	0.155111	72	5.97337	8.08015e-08	2.05461e-07	Stress_3DPS - Stress_0DPS	Stress Main Effect within Sex	Pooled/Averaged	M	Condition Main Effect (within Sex)
Fkbp5	Overall effect: Stress_0DPS - NS	-0.884578	0.107278	72	-8.24566	5.33278e-12	7.99917e-12	Stress_0DPS - NS		Pooled/Averaged	Both	Condition planned contrast
Fkbp5	Overall effect: Stress_3DPS - NS	0.00789014	0.0998885	72	0.0789895	0.93726	0.93726	Stress_3DPS - NS		Pooled/Averaged	Both	Condition planned contrast
Fkbp5	Overall effect: Stress_3DPS - Stress_0DPS	0.892468	0.10621	72	8.40286	2.71267e-12	7.99917e-12	Stress_3DPS - Stress_0DPS		Pooled/Averaged	Both	Condition planned contrast
Fkbp5	Main Effect: Impact of PNS in F (averaged over adult stress)	0.121237	0.115821	72	1.04676	0.298711	0.521818	NS - S	Overall within Sex	Pooled/Averaged	F	Prenatal Main Effect (within Sex)
Fkbp5	Main Effect: Impact of PNS in M (averaged over adult stress)	-0.0806842	0.125345	72	-0.643695	0.521818	0.521818	NS - S	Overall within Sex	Pooled/Averaged	M	Prenatal Main Effect (within Sex)
Fkbp5	Interaction: Does Prenatal Stress (PNS) change the [Stress_0DPS - NS] gap?	0.251634	0.214556	72	1.17281	0.244737	0.386825	Stress_0DPS - NS	NS - S	Pooled/Averaged	Both	Prenatal effect on contrast
Fkbp5	Interaction: Does Prenatal Stress (PNS) change the [Stress_3DPS - NS] gap?	0.227833	0.199777	72	1.14044	0.257883	0.386825	Stress_3DPS - NS	NS - S	Pooled/Averaged	Both	Prenatal effect on contrast
Fkbp5	Interaction: Does Prenatal Stress (PNS) change the [Stress_3DPS - Stress_0DPS] gap?	-0.0238008	0.21242	72	-0.112046	0.911099	0.911099	Stress_3DPS - Stress_0DPS	NS - S	Pooled/Averaged	Both	Prenatal effect on contrast
Fkbp5	Simple Effect: Stress_0DPS - NS in F / PC	-0.869819	0.197701	72	-4.39967	3.68401e-05	0.000221041	Stress_0DPS - NS	Stress Effect (within Prenatal)	PC	F	Sex_Specific
Fkbp5	Simple Effect: Stress_3DPS - NS in F / PC	-0.0562171	0.190997	72	-0.294334	0.769349	0.929896	Stress_3DPS - NS	Stress Effect (within Prenatal)	PC	F	Sex_Specific
Fkbp5	Simple Effect: Stress_3DPS - Stress_0DPS in F / PC	0.813602	0.197701	72	4.11531	0.000101612	0.000304837	Stress_3DPS - Stress_0DPS	Stress Effect (within Prenatal)	PC	F	Sex_Specific
Fkbp5	Simple Effect: Stress_0DPS - NS in F / S	-0.880515	0.206301	72	-4.26811	5.91615e-05	0.000227278	Stress_0DPS - NS	Stress Effect (within Prenatal)	S	F	Sex_Specific
Fkbp5	Simple Effect: Stress_3DPS - NS in F / S	0.0226855	0.197701	72	0.114746	0.908966	0.962434	Stress_3DPS - NS	Stress Effect (within Prenatal)	S	F	Sex_Specific
Fkbp5	Simple Effect: Stress_3DPS - Stress_0DPS in F / S	0.9032	0.212522	72	4.24991	6.31329e-05	0.000227278	Stress_3DPS - Stress_0DPS	Stress Effect (within Prenatal)	S	F	Sex_Specific
Fkbp5	Simple Effect: Stress_0DPS - NS in M / PC	-0.647703	0.246576	72	-2.62678	0.0105249	0.023681	Stress_0DPS - NS	Stress Effect (within Prenatal)	PC	M	Sex_Specific
Fkbp5	Simple Effect: Stress_3DPS - NS in M / PC	0.29983	0.220545	72	1.3595	0.178231	0.291651	Stress_3DPS - NS	Stress Effect (within Prenatal)	PC	M	Sex_Specific
Fkbp5	Simple Effect: Stress_3DPS - Stress_0DPS in M / PC	0.947533	0.246576	72	3.84276	0.000259715	0.000667839	Stress_3DPS - Stress_0DPS	Stress Effect (within Prenatal)	PC	M	Sex_Specific
Fkbp5	Simple Effect: Stress_0DPS - NS in M / S	-1.14027	0.204185	72	-5.58452	3.91225e-07	7.04206e-06	Stress_0DPS - NS	Stress Effect (within Prenatal)	S	M	Sex_Specific
Fkbp5	Simple Effect: Stress_3DPS - NS in M / S	-0.234738	0.188249	72	-1.24696	0.216455	0.324682	Stress_3DPS - NS	Stress Effect (within Prenatal)	S	M	Sex_Specific
Fkbp5	Simple Effect: Stress_3DPS - Stress_0DPS in M / S	0.905536	0.188249	72	4.81031	8.03765e-06	7.23389e-05	Stress_3DPS - Stress_0DPS	Stress Effect (within Prenatal)	S	M	Sex_Specific
Fkbp5	Interaction (F): Does PNS change [Stress_0DPS - NS]?	0.0106961	0.285737	72	0.0374335	0.970243	0.970243	Stress_0DPS - NS	Interaction (Prenatal diff on stress contrast)	Pooled/Averaged	F	Sex_Specific
Fkbp5	Interaction (F): Does PNS change [Stress_3DPS - NS]?	-0.0789026	0.274892	72	-0.287031	0.774913	0.929896	Stress_3DPS - NS	Interaction (Prenatal diff on stress contrast)	Pooled/Averaged	F	Sex_Specific
Fkbp5	Interaction (F): Does PNS change [Stress_3DPS - Stress_0DPS]?	-0.0895987	0.290261	72	-0.308683	0.758454	0.929896	Stress_3DPS - Stress_0DPS	Interaction (Prenatal diff on stress contrast)	Pooled/Averaged	F	Sex_Specific
Fkbp5	Interaction (M): Does PNS change [Stress_0DPS - NS]?	0.492572	0.320143	72	1.5386	0.128285	0.230914	Stress_0DPS - NS	Interaction (Prenatal diff on stress contrast)	Pooled/Averaged	M	Sex_Specific
Fkbp5	Interaction (M): Does PNS change [Stress_3DPS - NS]?	0.534569	0.289961	72	1.84359	0.0693587	0.138717	Stress_3DPS - NS	Interaction (Prenatal diff on stress contrast)	Pooled/Averaged	M	Sex_Specific
Fkbp5	Interaction (M): Does PNS change [Stress_3DPS - Stress_0DPS]?	0.0419971	0.310222	72	0.135378	0.892691	0.962434	Stress_3DPS - Stress_0DPS	Interaction (Prenatal diff on stress contrast)	Pooled/Averaged	M	Sex_Specific
Il1b	Main Effect: Stress_0DPS - NS in F (averaged over Prenatal)	0.381105	0.180854	70	2.10726	0.0386795	0.077359	Stress_0DPS - NS	Stress Main Effect within Sex	Pooled/Averaged	F	Condition Main Effect (within Sex)
Il1b	Main Effect: Stress_3DPS - NS in F (averaged over Prenatal)	0.304661	0.178035	70	1.71124	0.0914647	0.109758	Stress_3DPS - NS	Stress Main Effect within Sex	Pooled/Averaged	F	Condition Main Effect (within Sex)
Il1b	Main Effect: Stress_3DPS - Stress_0DPS in F (averaged over Prenatal)	-0.0764444	0.184545	70	-0.414232	0.679971	0.679971	Stress_3DPS - Stress_0DPS	Stress Main Effect within Sex	Pooled/Averaged	F	Condition Main Effect (within Sex)
Il1b	Main Effect: Stress_0DPS - NS in M (averaged over Prenatal)	0.798501	0.199472	70	4.00307	0.000153508	0.000921046	Stress_0DPS - NS	Stress Main Effect within Sex	Pooled/Averaged	M	Condition Main Effect (within Sex)
Il1b	Main Effect: Stress_3DPS - NS in M (averaged over Prenatal)	0.459305	0.180667	70	2.54227	0.0132287	0.039686	Stress_3DPS - NS	Stress Main Effect within Sex	Pooled/Averaged	M	Condition Main Effect (within Sex)
Il1b	Main Effect: Stress_3DPS - Stress_0DPS in M (averaged over Prenatal)	-0.339196	0.193291	70	-1.75485	0.083661	0.109758	Stress_3DPS - Stress_0DPS	Stress Main Effect within Sex	Pooled/Averaged	M	Condition Main Effect (within Sex)
Il1b	Overall effect: Stress_0DPS - NS	0.589803	0.134627	70	4.38103	4.05907e-05	0.000121772	Stress_0DPS - NS		Pooled/Averaged	Both	Condition planned contrast
Il1b	Overall effect: Stress_3DPS - NS	0.381983	0.126824	70	3.01192	0.00361042	0.00541564	Stress_3DPS - NS		Pooled/Averaged	Both	Condition planned contrast
Il1b	Overall effect: Stress_3DPS - Stress_0DPS	-0.20782	0.133621	70	-1.5553	0.124385	0.124385	Stress_3DPS - Stress_0DPS		Pooled/Averaged	Both	Condition planned contrast
Il1b	Main Effect: Impact of PNS in F (averaged over adult stress)	0.0567799	0.14792	70	0.383856	0.702249	0.702249	NS - S	Overall within Sex	Pooled/Averaged	F	Prenatal Main Effect (within Sex)
Il1b	Main Effect: Impact of PNS in M (averaged over adult stress)	0.131672	0.156199	70	0.84298	0.402111	0.702249	NS - S	Overall within Sex	Pooled/Averaged	M	Prenatal Main Effect (within Sex)
Il1b	Interaction: Does Prenatal Stress (PNS) change the [Stress_0DPS - NS] gap?	0.35053	0.269253	70	1.30186	0.197232	0.347537	Stress_0DPS - NS	NS - S	Pooled/Averaged	Both	Prenatal effect on contrast
Il1b	Interaction: Does Prenatal Stress (PNS) change the [Stress_3DPS - NS] gap?	0.306023	0.253648	70	1.20649	0.231691	0.347537	Stress_3DPS - NS	NS - S	Pooled/Averaged	Both	Prenatal effect on contrast
Il1b	Interaction: Does Prenatal Stress (PNS) change the [Stress_3DPS - Stress_0DPS] gap?	-0.0445073	0.267242	70	-0.166543	0.86821	0.86821	Stress_3DPS - Stress_0DPS	NS - S	Pooled/Averaged	Both	Prenatal effect on contrast
Il1b	Simple Effect: Stress_0DPS - NS in F / PC	0.557034	0.254444	70	2.18922	0.0319174	0.143628	Stress_0DPS - NS	Stress Effect (within Prenatal)	PC	F	Sex_Specific
Il1b	Simple Effect: Stress_3DPS - NS in F / PC	0.332044	0.246364	70	1.34778	0.182076	0.468195	Stress_3DPS - NS	Stress Effect (within Prenatal)	PC	F	Sex_Specific
Il1b	Simple Effect: Stress_3DPS - Stress_0DPS in F / PC	-0.22499	0.246364	70	-0.91324	0.364251	0.535989	Stress_3DPS - Stress_0DPS	Stress Effect (within Prenatal)	PC	F	Sex_Specific
Il1b	Simple Effect: Stress_0DPS - NS in F / S	0.205177	0.257081	70	0.798101	0.427511	0.535989	Stress_0DPS - NS	Stress Effect (within Prenatal)	S	F	Sex_Specific
Il1b	Simple Effect: Stress_3DPS - NS in F / S	0.277278	0.257081	70	1.07856	0.284486	0.535989	Stress_3DPS - NS	Stress Effect (within Prenatal)	S	F	Sex_Specific
Il1b	Simple Effect: Stress_3DPS - Stress_0DPS in F / S	0.072101	0.274831	70	0.262347	0.793825	0.84052	Stress_3DPS - Stress_0DPS	Stress Effect (within Prenatal)	S	F	Sex_Specific
Il1b	Simple Effect: Stress_0DPS - NS in M / PC	0.973102	0.30727	70	3.16693	0.00228283	0.041091	Stress_0DPS - NS	Stress Effect (within Prenatal)	PC	M	Sex_Specific
Il1b	Simple Effect: Stress_3DPS - NS in M / PC	0.737944	0.274831	70	2.68508	0.00904647	0.0814182	Stress_3DPS - NS	Stress Effect (within Prenatal)	PC	M	Sex_Specific
Il1b	Simple Effect: Stress_3DPS - Stress_0DPS in M / PC	-0.235158	0.30727	70	-0.765314	0.446657	0.535989	Stress_3DPS - Stress_0DPS	Stress Effect (within Prenatal)	PC	M	Sex_Specific
Il1b	Simple Effect: Stress_0DPS - NS in M / S	0.623899	0.254444	70	2.45201	0.0167033	0.10022	Stress_0DPS - NS	Stress Effect (within Prenatal)	S	M	Sex_Specific
Il1b	Simple Effect: Stress_3DPS - NS in M / S	0.180665	0.234586	70	0.770146	0.443805	0.535989	Stress_3DPS - NS	Stress Effect (within Prenatal)	S	M	Sex_Specific
Il1b	Simple Effect: Stress_3DPS - Stress_0DPS in M / S	-0.443234	0.234586	70	-1.88943	0.0629758	0.226713	Stress_3DPS - Stress_0DPS	Stress Effect (within Prenatal)	S	M	Sex_Specific
Il1b	Interaction (F): Does PNS change [Stress_0DPS - NS]?	0.351857	0.361707	70	0.972768	0.334018	0.535989	Stress_0DPS - NS	Interaction (Prenatal diff on stress contrast)	Pooled/Averaged	F	Sex_Specific
Il1b	Interaction (F): Does PNS change [Stress_3DPS - NS]?	0.0547668	0.35607	70	0.153809	0.878203	0.878203	Stress_3DPS - NS	Interaction (Prenatal diff on stress contrast)	Pooled/Averaged	F	Sex_Specific
Il1b	Interaction (F): Does PNS change [Stress_3DPS - Stress_0DPS]?	-0.297091	0.36909	70	-0.804927	0.423587	0.535989	Stress_3DPS - Stress_0DPS	Interaction (Prenatal diff on stress contrast)	Pooled/Averaged	F	Sex_Specific
Il1b	Interaction (M): Does PNS change [Stress_0DPS - NS]?	0.349203	0.398945	70	0.875317	0.384395	0.535989	Stress_0DPS - NS	Interaction (Prenatal diff on stress contrast)	Pooled/Averaged	M	Sex_Specific
Il1b	Interaction (M): Does PNS change [Stress_3DPS - NS]?	0.557279	0.361334	70	1.54228	0.127514	0.382543	Stress_3DPS - NS	Interaction (Prenatal diff on stress contrast)	Pooled/Averaged	M	Sex_Specific
Il1b	Interaction (M): Does PNS change [Stress_3DPS - Stress_0DPS]?	0.208076	0.386582	70	0.538246	0.592115	0.666129	Stress_3DPS - Stress_0DPS	Interaction (Prenatal diff on stress contrast)	Pooled/Averaged	M	Sex_Specific
Il6	Main Effect: Stress_0DPS - NS in F (averaged over Prenatal)	-0.102465	0.158608	73	-0.646029	0.520286	0.520286	Stress_0DPS - NS	Stress Main Effect within Sex	Pooled/Averaged	F	Condition Main Effect (within Sex)
Il6	Main Effect: Stress_3DPS - NS in F (averaged over Prenatal)	0.197855	0.152588	73	1.29666	0.198832	0.397664	Stress_3DPS - NS	Stress Main Effect within Sex	Pooled/Averaged	F	Condition Main Effect (within Sex)
Il6	Main Effect: Stress_3DPS - Stress_0DPS in F (averaged over Prenatal)	0.30032	0.161119	73	1.86397	0.0663478	0.371871	Stress_3DPS - Stress_0DPS	Stress Main Effect within Sex	Pooled/Averaged	F	Condition Main Effect (within Sex)
Il6	Main Effect: Stress_0DPS - NS in M (averaged over Prenatal)	0.273029	0.175432	73	1.55632	0.123957	0.371871	Stress_0DPS - NS	Stress Main Effect within Sex	Pooled/Averaged	M	Condition Main Effect (within Sex)
Il6	Main Effect: Stress_3DPS - NS in M (averaged over Prenatal)	0.161035	0.158439	73	1.01639	0.312802	0.469204	Stress_3DPS - NS	Stress Main Effect within Sex	Pooled/Averaged	M	Condition Main Effect (within Sex)
Il6	Main Effect: Stress_3DPS - Stress_0DPS in M (averaged over Prenatal)	-0.111994	0.172199	73	-0.650373	0.517493	0.520286	Stress_3DPS - Stress_0DPS	Stress Main Effect within Sex	Pooled/Averaged	M	Condition Main Effect (within Sex)
Il6	Overall effect: Stress_0DPS - NS	0.0852818	0.118251	73	0.721194	0.473093	0.473093	Stress_0DPS - NS		Pooled/Averaged	Both	Condition planned contrast
Il6	Overall effect: Stress_3DPS - NS	0.179445	0.109984	73	1.63155	0.10708	0.321241	Stress_3DPS - NS		Pooled/Averaged	Both	Condition planned contrast
Il6	Overall effect: Stress_3DPS - Stress_0DPS	0.0941633	0.117911	73	0.798597	0.427114	0.473093	Stress_3DPS - Stress_0DPS		Pooled/Averaged	Both	Condition planned contrast
Il6	Main Effect: Impact of PNS in F (averaged over adult stress)	0.22257	0.128581	73	1.73097	0.0876822	0.175364	NS - S	Overall within Sex	Pooled/Averaged	F	Prenatal Main Effect (within Sex)
Il6	Main Effect: Impact of PNS in M (averaged over adult stress)	-0.0409	0.137866	73	-0.296664	0.767565	0.767565	NS - S	Overall within Sex	Pooled/Averaged	M	Prenatal Main Effect (within Sex)
Il6	Interaction: Does Prenatal Stress (PNS) change the [Stress_0DPS - NS] gap?	0.0810963	0.236502	73	0.342899	0.73266	0.73266	Stress_0DPS - NS	NS - S	Pooled/Averaged	Both	Prenatal effect on contrast
Il6	Interaction: Does Prenatal Stress (PNS) change the [Stress_3DPS - NS] gap?	-0.169669	0.219968	73	-0.771335	0.442998	0.664497	Stress_3DPS - NS	NS - S	Pooled/Averaged	Both	Prenatal effect on contrast
Il6	Interaction: Does Prenatal Stress (PNS) change the [Stress_3DPS - Stress_0DPS] gap?	-0.250766	0.235822	73	-1.06337	0.29112	0.664497	Stress_3DPS - Stress_0DPS	NS - S	Pooled/Averaged	Both	Prenatal effect on contrast
Il6	Simple Effect: Stress_0DPS - NS in F / PC	-0.150139	0.219481	73	-0.684063	0.496101	0.824598	Stress_0DPS - NS	Stress Effect (within Prenatal)	PC	F	Sex_Specific
Il6	Simple Effect: Stress_3DPS - NS in F / PC	0.0586814	0.212039	73	0.276748	0.782755	0.847904	Stress_3DPS - NS	Stress Effect (within Prenatal)	PC	F	Sex_Specific
Il6	Simple Effect: Stress_3DPS - Stress_0DPS in F / PC	0.20882	0.219481	73	0.951427	0.344527	0.820633	Stress_3DPS - Stress_0DPS	Stress Effect (within Prenatal)	PC	F	Sex_Specific
Il6	Simple Effect: Stress_0DPS - NS in F / S	-0.0547919	0.229028	73	-0.239236	0.811593	0.847904	Stress_0DPS - NS	Stress Effect (within Prenatal)	S	F	Sex_Specific
Il6	Simple Effect: Stress_3DPS - NS in F / S	0.337028	0.219481	73	1.53557	0.128967	0.820633	Stress_3DPS - NS	Stress Effect (within Prenatal)	S	F	Sex_Specific
Il6	Simple Effect: Stress_3DPS - Stress_0DPS in F / S	0.39182	0.235935	73	1.66071	0.101061	0.820633	Stress_3DPS - Stress_0DPS	Stress Effect (within Prenatal)	S	F	Sex_Specific
Il6	Simple Effect: Stress_0DPS - NS in M / PC	0.401799	0.273741	73	1.46781	0.146453	0.820633	Stress_0DPS - NS	Stress Effect (within Prenatal)	PC	M	Sex_Specific
Il6	Simple Effect: Stress_3DPS - NS in M / PC	0.13054	0.244842	73	0.533159	0.595543	0.824598	Stress_3DPS - NS	Stress Effect (within Prenatal)	PC	M	Sex_Specific
Il6	Simple Effect: Stress_3DPS - Stress_0DPS in M / PC	-0.271259	0.273741	73	-0.990934	0.324991	0.820633	Stress_3DPS - Stress_0DPS	Stress Effect (within Prenatal)	PC	M	Sex_Specific
Il6	Simple Effect: Stress_0DPS - NS in M / S	0.144259	0.219481	73	0.657274	0.513072	0.824598	Stress_0DPS - NS	Stress Effect (within Prenatal)	S	M	Sex_Specific
Il6	Simple Effect: Stress_3DPS - NS in M / S	0.191531	0.201158	73	0.952144	0.344166	0.820633	Stress_3DPS - NS	Stress Effect (within Prenatal)	S	M	Sex_Specific
Il6	Simple Effect: Stress_3DPS - Stress_0DPS in M / S	0.0472719	0.208988	73	0.226194	0.821682	0.847904	Stress_3DPS - Stress_0DPS	Stress Effect (within Prenatal)	S	M	Sex_Specific
Il6	Interaction (F): Does PNS change [Stress_0DPS - NS]?	-0.095347	0.317216	73	-0.300574	0.764593	0.847904	Stress_0DPS - NS	Interaction (Prenatal diff on stress contrast)	Pooled/Averaged	F	Sex_Specific
Il6	Interaction (F): Does PNS change [Stress_3DPS - NS]?	-0.278347	0.305176	73	-0.912086	0.364726	0.820633	Stress_3DPS - NS	Interaction (Prenatal diff on stress contrast)	Pooled/Averaged	F	Sex_Specific
Il6	Interaction (F): Does PNS change [Stress_3DPS - Stress_0DPS]?	-0.183	0.322238	73	-0.567903	0.571844	0.824598	Stress_3DPS - Stress_0DPS	Interaction (Prenatal diff on stress contrast)	Pooled/Averaged	F	Sex_Specific
Il6	Interaction (M): Does PNS change [Stress_0DPS - NS]?	0.25754	0.350865	73	0.734013	0.465292	0.824598	Stress_0DPS - NS	Interaction (Prenatal diff on stress contrast)	Pooled/Averaged	M	Sex_Specific
Il6	Interaction (M): Does PNS change [Stress_3DPS - NS]?	-0.0609916	0.316878	73	-0.192476	0.847904	0.847904	Stress_3DPS - NS	Interaction (Prenatal diff on stress contrast)	Pooled/Averaged	M	Sex_Specific
Il6	Interaction (M): Does PNS change [Stress_3DPS - Stress_0DPS]?	-0.318531	0.344398	73	-0.924892	0.35807	0.820633	Stress_3DPS - Stress_0DPS	Interaction (Prenatal diff on stress contrast)	Pooled/Averaged	M	Sex_Specific
Nr3c1	Main Effect: Stress_0DPS - NS in F (averaged over Prenatal)	0.0467873	0.07904	72	0.591945	0.555742	0.92629	Stress_0DPS - NS	Stress Main Effect within Sex	Pooled/Averaged	F	Condition Main Effect (within Sex)
Nr3c1	Main Effect: Stress_3DPS - NS in F (averaged over Prenatal)	0.0934274	0.0760401	72	1.22866	0.2232	0.92629	Stress_3DPS - NS	Stress Main Effect within Sex	Pooled/Averaged	F	Condition Main Effect (within Sex)
Nr3c1	Main Effect: Stress_3DPS - Stress_0DPS in F (averaged over Prenatal)	0.0466401	0.0802914	72	0.580885	0.563132	0.92629	Stress_3DPS - Stress_0DPS	Stress Main Effect within Sex	Pooled/Averaged	F	Condition Main Effect (within Sex)
Nr3c1	Main Effect: Stress_0DPS - NS in M (averaged over Prenatal)	0.00831153	0.0895276	72	0.0928377	0.92629	0.92629	Stress_0DPS - NS	Stress Main Effect within Sex	Pooled/Averaged	M	Condition Main Effect (within Sex)
Nr3c1	Main Effect: Stress_3DPS - NS in M (averaged over Prenatal)	-0.0129449	0.0812786	72	-0.159265	0.873906	0.92629	Stress_3DPS - NS	Stress Main Effect within Sex	Pooled/Averaged	M	Condition Main Effect (within Sex)
Nr3c1	Main Effect: Stress_3DPS - Stress_0DPS in M (averaged over Prenatal)	-0.0212564	0.085813	72	-0.247706	0.805067	0.92629	Stress_3DPS - Stress_0DPS	Stress Main Effect within Sex	Pooled/Averaged	M	Condition Main Effect (within Sex)
Nr3c1	Overall effect: Stress_0DPS - NS	0.0275494	0.0597129	72	0.461365	0.645928	0.8296	Stress_0DPS - NS		Pooled/Averaged	Both	Condition planned contrast
Nr3c1	Overall effect: Stress_3DPS - NS	0.0402413	0.0556514	72	0.723096	0.471964	0.8296	Stress_3DPS - NS		Pooled/Averaged	Both	Condition planned contrast
Nr3c1	Overall effect: Stress_3DPS - Stress_0DPS	0.0126919	0.0587592	72	0.215998	0.8296	0.8296	Stress_3DPS - Stress_0DPS		Pooled/Averaged	Both	Condition planned contrast
Nr3c1	Main Effect: Impact of PNS in F (averaged over adult stress)	-0.0138311	0.0640766	72	-0.215853	0.829713	0.829713	NS - S	Overall within Sex	Pooled/Averaged	F	Prenatal Main Effect (within Sex)
Nr3c1	Main Effect: Impact of PNS in M (averaged over adult stress)	-0.0342995	0.0698972	72	-0.490714	0.625121	0.829713	NS - S	Overall within Sex	Pooled/Averaged	M	Prenatal Main Effect (within Sex)
Nr3c1	Interaction: Does Prenatal Stress (PNS) change the [Stress_0DPS - NS] gap?	-0.139275	0.119426	72	-1.16621	0.24738	0.506299	Stress_0DPS - NS	NS - S	Pooled/Averaged	Both	Prenatal effect on contrast
Nr3c1	Interaction: Does Prenatal Stress (PNS) change the [Stress_3DPS - NS] gap?	-0.107461	0.111303	72	-0.965487	0.337533	0.506299	Stress_3DPS - NS	NS - S	Pooled/Averaged	Both	Prenatal effect on contrast
Nr3c1	Interaction: Does Prenatal Stress (PNS) change the [Stress_3DPS - Stress_0DPS] gap?	0.0318136	0.117518	72	0.270712	0.787387	0.787387	Stress_3DPS - Stress_0DPS	NS - S	Pooled/Averaged	Both	Prenatal effect on contrast
Nr3c1	Simple Effect: Stress_0DPS - NS in F / PC	-0.0197756	0.109375	72	-0.180805	0.857029	0.918334	Stress_0DPS - NS	Stress Effect (within Prenatal)	PC	F	Sex_Specific
Nr3c1	Simple Effect: Stress_3DPS - NS in F / PC	0.0442901	0.105667	72	0.419149	0.676355	0.918334	Stress_3DPS - NS	Stress Effect (within Prenatal)	PC	F	Sex_Specific
Nr3c1	Simple Effect: Stress_3DPS - Stress_0DPS in F / PC	0.0640657	0.109375	72	0.585741	0.559881	0.918334	Stress_3DPS - Stress_0DPS	Stress Effect (within Prenatal)	PC	F	Sex_Specific
Nr3c1	Simple Effect: Stress_0DPS - NS in F / S	0.11335	0.114133	72	0.993142	0.323967	0.918334	Stress_0DPS - NS	Stress Effect (within Prenatal)	S	F	Sex_Specific
Nr3c1	Simple Effect: Stress_3DPS - NS in F / S	0.142565	0.109375	72	1.30345	0.196575	0.918334	Stress_3DPS - NS	Stress Effect (within Prenatal)	S	F	Sex_Specific
Nr3c1	Simple Effect: Stress_3DPS - Stress_0DPS in F / S	0.0292145	0.117575	72	0.248476	0.804474	0.918334	Stress_3DPS - Stress_0DPS	Stress Effect (within Prenatal)	S	F	Sex_Specific
Nr3c1	Simple Effect: Stress_0DPS - NS in M / PC	-0.0644006	0.141767	72	-0.454272	0.651	0.918334	Stress_0DPS - NS	Stress Effect (within Prenatal)	PC	M	Sex_Specific
Nr3c1	Simple Effect: Stress_3DPS - NS in M / PC	-0.0712689	0.127969	72	-0.556925	0.579306	0.918334	Stress_3DPS - NS	Stress Effect (within Prenatal)	PC	M	Sex_Specific
Nr3c1	Simple Effect: Stress_3DPS - Stress_0DPS in M / PC	-0.00686836	0.136415	72	-0.050349	0.959984	0.959984	Stress_3DPS - Stress_0DPS	Stress Effect (within Prenatal)	PC	M	Sex_Specific
Nr3c1	Simple Effect: Stress_0DPS - NS in M / S	0.0810236	0.109375	72	0.740785	0.461233	0.918334	Stress_0DPS - NS	Stress Effect (within Prenatal)	S	M	Sex_Specific
Nr3c1	Simple Effect: Stress_3DPS - NS in M / S	0.0453792	0.100244	72	0.452687	0.652135	0.918334	Stress_3DPS - NS	Stress Effect (within Prenatal)	S	M	Sex_Specific
Nr3c1	Simple Effect: Stress_3DPS - Stress_0DPS in M / S	-0.0356444	0.104146	72	-0.342254	0.733157	0.918334	Stress_3DPS - Stress_0DPS	Stress Effect (within Prenatal)	S	M	Sex_Specific
Nr3c1	Interaction (F): Does PNS change [Stress_0DPS - NS]?	-0.133126	0.15808	72	-0.842142	0.402497	0.918334	Stress_0DPS - NS	Interaction (Prenatal diff on stress contrast)	Pooled/Averaged	F	Sex_Specific
Nr3c1	Interaction (F): Does PNS change [Stress_3DPS - NS]?	-0.0982747	0.15208	72	-0.646203	0.520202	0.918334	Stress_3DPS - NS	Interaction (Prenatal diff on stress contrast)	Pooled/Averaged	F	Sex_Specific
Nr3c1	Interaction (F): Does PNS change [Stress_3DPS - Stress_0DPS]?	0.0348511	0.160583	72	0.217029	0.828799	0.918334	Stress_3DPS - Stress_0DPS	Interaction (Prenatal diff on stress contrast)	Pooled/Averaged	F	Sex_Specific
Nr3c1	Interaction (M): Does PNS change [Stress_0DPS - NS]?	-0.145424	0.179055	72	-0.812176	0.419368	0.918334	Stress_0DPS - NS	Interaction (Prenatal diff on stress contrast)	Pooled/Averaged	M	Sex_Specific
Nr3c1	Interaction (M): Does PNS change [Stress_3DPS - NS]?	-0.116648	0.162557	72	-0.717582	0.475337	0.918334	Stress_3DPS - NS	Interaction (Prenatal diff on stress contrast)	Pooled/Averaged	M	Sex_Specific
Nr3c1	Interaction (M): Does PNS change [Stress_3DPS - Stress_0DPS]?	0.028776	0.171626	72	0.167667	0.867315	0.918334	Stress_3DPS - Stress_0DPS	Interaction (Prenatal diff on stress contrast)	Pooled/Averaged	M	Sex_Specific
Nr3c2	Main Effect: Stress_0DPS - NS in F (averaged over Prenatal)	-0.0047649	0.0728494	70	-0.0654076	0.948036	0.948036	Stress_0DPS - NS	Stress Main Effect within Sex	Pooled/Averaged	F	Condition Main Effect (within Sex)
Nr3c2	Main Effect: Stress_3DPS - NS in F (averaged over Prenatal)	0.0123614	0.0700845	70	0.176379	0.860505	0.948036	Stress_3DPS - NS	Stress Main Effect within Sex	Pooled/Averaged	F	Condition Main Effect (within Sex)
Nr3c2	Main Effect: Stress_3DPS - Stress_0DPS in F (averaged over Prenatal)	0.0171263	0.0740028	70	0.231428	0.817657	0.948036	Stress_3DPS - Stress_0DPS	Stress Main Effect within Sex	Pooled/Averaged	F	Condition Main Effect (within Sex)
Nr3c2	Main Effect: Stress_0DPS - NS in M (averaged over Prenatal)	0.0671245	0.0848765	70	0.790849	0.431704	0.948036	Stress_0DPS - NS	Stress Main Effect within Sex	Pooled/Averaged	M	Condition Main Effect (within Sex)
Nr3c2	Main Effect: Stress_3DPS - NS in M (averaged over Prenatal)	-0.0228774	0.0760348	70	-0.300881	0.764397	0.948036	Stress_3DPS - NS	Stress Main Effect within Sex	Pooled/Averaged	M	Condition Main Effect (within Sex)
Nr3c2	Main Effect: Stress_3DPS - Stress_0DPS in M (averaged over Prenatal)	-0.0900019	0.0805069	70	-1.11794	0.267414	0.948036	Stress_3DPS - Stress_0DPS	Stress Main Effect within Sex	Pooled/Averaged	M	Condition Main Effect (within Sex)
Nr3c2	Overall effect: Stress_0DPS - NS	0.0311798	0.0559264	70	0.557514	0.578955	0.868432	Stress_0DPS - NS		Pooled/Averaged	Both	Condition planned contrast
Nr3c2	Overall effect: Stress_3DPS - NS	-0.00525801	0.0517038	70	-0.101695	0.91929	0.91929	Stress_3DPS - NS		Pooled/Averaged	Both	Condition planned contrast
Nr3c2	Overall effect: Stress_3DPS - Stress_0DPS	-0.0364378	0.0546758	70	-0.666434	0.507324	0.868432	Stress_3DPS - Stress_0DPS		Pooled/Averaged	Both	Condition planned contrast
Nr3c2	Main Effect: Impact of PNS in F (averaged over adult stress)	0.022556	0.0590579	70	0.381929	0.703671	0.703671	NS - S	Overall within Sex	Pooled/Averaged	F	Prenatal Main Effect (within Sex)
Nr3c2	Main Effect: Impact of PNS in M (averaged over adult stress)	0.0627793	0.0657718	70	0.954502	0.343114	0.686228	NS - S	Overall within Sex	Pooled/Averaged	M	Prenatal Main Effect (within Sex)
Nr3c2	Interaction: Does Prenatal Stress (PNS) change the [Stress_0DPS - NS] gap?	0.122133	0.111853	70	1.09191	0.278617	0.417925	Stress_0DPS - NS	NS - S	Pooled/Averaged	Both	Prenatal effect on contrast
Nr3c2	Interaction: Does Prenatal Stress (PNS) change the [Stress_3DPS - NS] gap?	-0.0371859	0.103408	70	-0.359605	0.720225	0.720225	Stress_3DPS - NS	NS - S	Pooled/Averaged	Both	Prenatal effect on contrast
Nr3c2	Interaction: Does Prenatal Stress (PNS) change the [Stress_3DPS - Stress_0DPS] gap?	-0.159319	0.109352	70	-1.45694	0.149603	0.417925	Stress_3DPS - Stress_0DPS	NS - S	Pooled/Averaged	Both	Prenatal effect on contrast
Nr3c2	Simple Effect: Stress_0DPS - NS in F / PC	-0.0179849	0.100809	70	-0.178406	0.85892	0.966284	Stress_0DPS - NS	Stress Effect (within Prenatal)	PC	F	Sex_Specific
Nr3c2	Simple Effect: Stress_3DPS - NS in F / PC	-0.070277	0.0973905	70	-0.7216	0.472944	0.827867	Stress_3DPS - NS	Stress Effect (within Prenatal)	PC	F	Sex_Specific
Nr3c2	Simple Effect: Stress_3DPS - Stress_0DPS in F / PC	-0.0522921	0.100809	70	-0.518725	0.605588	0.838507	Stress_3DPS - Stress_0DPS	Stress Effect (within Prenatal)	PC	F	Sex_Specific
Nr3c2	Simple Effect: Stress_0DPS - NS in F / S	0.00845508	0.105194	70	0.0803762	0.936167	0.991236	Stress_0DPS - NS	Stress Effect (within Prenatal)	S	F	Sex_Specific
Nr3c2	Simple Effect: Stress_3DPS - NS in F / S	0.0949998	0.100809	70	0.942377	0.349241	0.827867	Stress_3DPS - NS	Stress Effect (within Prenatal)	S	F	Sex_Specific
Nr3c2	Simple Effect: Stress_3DPS - Stress_0DPS in F / S	0.0865448	0.108366	70	0.798632	0.427205	0.827867	Stress_3DPS - Stress_0DPS	Stress Effect (within Prenatal)	S	F	Sex_Specific
Nr3c2	Simple Effect: Stress_0DPS - NS in M / PC	0.202478	0.130663	70	1.54962	0.125743	0.827867	Stress_0DPS - NS	Stress Effect (within Prenatal)	PC	M	Sex_Specific
Nr3c2	Simple Effect: Stress_3DPS - NS in M / PC	0.0225751	0.117946	70	0.191402	0.848765	0.966284	Stress_3DPS - NS	Stress Effect (within Prenatal)	PC	M	Sex_Specific
Nr3c2	Simple Effect: Stress_3DPS - Stress_0DPS in M / PC	-0.179903	0.125731	70	-1.43086	0.156921	0.827867	Stress_3DPS - Stress_0DPS	Stress Effect (within Prenatal)	PC	M	Sex_Specific
Nr3c2	Simple Effect: Stress_0DPS - NS in M / S	-0.0682287	0.108366	70	-0.629612	0.530998	0.827867	Stress_0DPS - NS	Stress Effect (within Prenatal)	S	M	Sex_Specific
Nr3c2	Simple Effect: Stress_3DPS - NS in M / S	-0.06833	0.0959892	70	-0.711851	0.478923	0.827867	Stress_3DPS - NS	Stress Effect (within Prenatal)	S	M	Sex_Specific
Nr3c2	Simple Effect: Stress_3DPS - Stress_0DPS in M / S	-0.000101312	0.100585	70	-0.00100723	0.999199	0.999199	Stress_3DPS - Stress_0DPS	Stress Effect (within Prenatal)	S	M	Sex_Specific
Nr3c2	Interaction (F): Does PNS change [Stress_0DPS - NS]?	-0.02644	0.145699	70	-0.18147	0.856523	0.966284	Stress_0DPS - NS	Interaction (Prenatal diff on stress contrast)	Pooled/Averaged	F	Sex_Specific
Nr3c2	Interaction (F): Does PNS change [Stress_3DPS - NS]?	-0.165277	0.140169	70	-1.17913	0.24234	0.827867	Stress_3DPS - NS	Interaction (Prenatal diff on stress contrast)	Pooled/Averaged	F	Sex_Specific
Nr3c2	Interaction (F): Does PNS change [Stress_3DPS - Stress_0DPS]?	-0.138837	0.148006	70	-0.938052	0.351443	0.827867	Stress_3DPS - Stress_0DPS	Interaction (Prenatal diff on stress contrast)	Pooled/Averaged	F	Sex_Specific
Nr3c2	Interaction (M): Does PNS change [Stress_0DPS - NS]?	0.270706	0.169753	70	1.59471	0.115283	0.827867	Stress_0DPS - NS	Interaction (Prenatal diff on stress contrast)	Pooled/Averaged	M	Sex_Specific
Nr3c2	Interaction (M): Does PNS change [Stress_3DPS - NS]?	0.0909051	0.15207	70	0.597786	0.551912	0.827867	Stress_3DPS - NS	Interaction (Prenatal diff on stress contrast)	Pooled/Averaged	M	Sex_Specific
Nr3c2	Interaction (M): Does PNS change [Stress_3DPS - Stress_0DPS]?	-0.179801	0.161014	70	-1.11668	0.267949	0.827867	Stress_3DPS - Stress_0DPS	Interaction (Prenatal diff on stress contrast)	Pooled/Averaged	M	Sex_Specific
Sgk1	Main Effect: Stress_0DPS - NS in F (averaged over Prenatal)	-1.74751	0.170979	71	-10.2206	1.36361e-15	4.09083e-15	Stress_0DPS - NS	Stress Main Effect within Sex	Pooled/Averaged	F	Condition Main Effect (within Sex)
Sgk1	Main Effect: Stress_3DPS - NS in F (averaged over Prenatal)	-0.258778	0.161098	71	-1.60634	0.112638	0.112638	Stress_3DPS - NS	Stress Main Effect within Sex	Pooled/Averaged	F	Condition Main Effect (within Sex)
Sgk1	Main Effect: Stress_3DPS - Stress_0DPS in F (averaged over Prenatal)	1.48874	0.173576	71	8.57682	1.42453e-12	2.13679e-12	Stress_3DPS - Stress_0DPS	Stress Main Effect within Sex	Pooled/Averaged	F	Condition Main Effect (within Sex)
Sgk1	Main Effect: Stress_0DPS - NS in M (averaged over Prenatal)	-1.65063	0.185216	71	-8.91189	3.41534e-13	6.83067e-13	Stress_0DPS - NS	Stress Main Effect within Sex	Pooled/Averaged	M	Condition Main Effect (within Sex)
Sgk1	Main Effect: Stress_3DPS - NS in M (averaged over Prenatal)	0.308694	0.168931	71	1.82733	0.0718522	0.0862226	Stress_3DPS - NS	Stress Main Effect within Sex	Pooled/Averaged	M	Condition Main Effect (within Sex)
Sgk1	Main Effect: Stress_3DPS - Stress_0DPS in M (averaged over Prenatal)	1.95932	0.183328	71	10.6875	1.96149e-16	1.17689e-15	Stress_3DPS - Stress_0DPS	Stress Main Effect within Sex	Pooled/Averaged	M	Condition Main Effect (within Sex)
Sgk1	Overall effect: Stress_0DPS - NS	-1.69907	0.126035	71	-13.481	2.94471e-21	4.41707e-21	Stress_0DPS - NS		Pooled/Averaged	Both	Condition planned contrast
Sgk1	Overall effect: Stress_3DPS - NS	0.0249578	0.116716	71	0.213834	0.831289	0.831289	Stress_3DPS - NS		Pooled/Averaged	Both	Condition planned contrast
Sgk1	Overall effect: Stress_3DPS - Stress_0DPS	1.72403	0.126232	71	13.6576	1.50589e-21	4.41707e-21	Stress_3DPS - Stress_0DPS		Pooled/Averaged	Both	Condition planned contrast
Sgk1	Main Effect: Impact of PNS in F (averaged over adult stress)	0.251625	0.137691	71	1.82745	0.0718339	0.143668	NS - S	Overall within Sex	Pooled/Averaged	F	Prenatal Main Effect (within Sex)
Sgk1	Main Effect: Impact of PNS in M (averaged over adult stress)	-0.0801483	0.146403	71	-0.547451	0.585786	0.585786	NS - S	Overall within Sex	Pooled/Averaged	M	Prenatal Main Effect (within Sex)
Sgk1	Interaction: Does Prenatal Stress (PNS) change the [Stress_0DPS - NS] gap?	0.337534	0.252069	71	1.33905	0.184825	0.277237	Stress_0DPS - NS	NS - S	Pooled/Averaged	Both	Prenatal effect on contrast
Sgk1	Interaction: Does Prenatal Stress (PNS) change the [Stress_3DPS - NS] gap?	-0.19656	0.233432	71	-0.842044	0.402591	0.402591	Stress_3DPS - NS	NS - S	Pooled/Averaged	Both	Prenatal effect on contrast
Sgk1	Interaction: Does Prenatal Stress (PNS) change the [Stress_3DPS - Stress_0DPS] gap?	-0.534094	0.252464	71	-2.11553	0.0378941	0.113682	Stress_3DPS - Stress_0DPS	NS - S	Pooled/Averaged	Both	Prenatal effect on contrast
Sgk1	Simple Effect: Stress_0DPS - NS in F / PC	-1.59164	0.241801	71	-6.58244	6.78252e-09	2.44171e-08	Stress_0DPS - NS	Stress Effect (within Prenatal)	PC	F	Sex_Specific
Sgk1	Simple Effect: Stress_3DPS - NS in F / PC	-0.324936	0.223864	71	-1.45149	0.151049	0.247171	Stress_3DPS - NS	Stress Effect (within Prenatal)	PC	F	Sex_Specific
Sgk1	Simple Effect: Stress_3DPS - Stress_0DPS in F / PC	1.2667	0.241801	71	5.23862	1.58304e-06	4.07066e-06	Stress_3DPS - Stress_0DPS	Stress Effect (within Prenatal)	PC	F	Sex_Specific
Sgk1	Simple Effect: Stress_0DPS - NS in F / S	-1.90339	0.241801	71	-7.8717	2.89169e-11	1.73501e-10	Stress_0DPS - NS	Stress Effect (within Prenatal)	S	F	Sex_Specific
Sgk1	Simple Effect: Stress_3DPS - NS in F / S	-0.192621	0.231722	71	-0.831258	0.408614	0.490337	Stress_3DPS - NS	Stress Effect (within Prenatal)	S	F	Sex_Specific
Sgk1	Simple Effect: Stress_3DPS - Stress_0DPS in F / S	1.71077	0.249093	71	6.86797	2.04855e-09	9.21846e-09	Stress_3DPS - Stress_0DPS	Stress Effect (within Prenatal)	S	F	Sex_Specific
Sgk1	Simple Effect: Stress_0DPS - NS in M / PC	-1.46897	0.289008	71	-5.08279	2.89853e-06	6.5217e-06	Stress_0DPS - NS	Stress Effect (within Prenatal)	PC	M	Sex_Specific
Sgk1	Simple Effect: Stress_3DPS - NS in M / PC	0.178292	0.258496	71	0.689727	0.492614	0.521591	Stress_3DPS - NS	Stress Effect (within Prenatal)	PC	M	Sex_Specific
Sgk1	Simple Effect: Stress_3DPS - Stress_0DPS in M / PC	1.64726	0.289008	71	5.69971	2.54378e-07	7.63135e-07	Stress_3DPS - Stress_0DPS	Stress Effect (within Prenatal)	PC	M	Sex_Specific
Sgk1	Simple Effect: Stress_0DPS - NS in M / S	-1.83229	0.231722	71	-7.90729	2.48425e-11	1.73501e-10	Stress_0DPS - NS	Stress Effect (within Prenatal)	S	M	Sex_Specific
Sgk1	Simple Effect: Stress_3DPS - NS in M / S	0.439096	0.217557	71	2.0183	0.0473387	0.0946774	Stress_3DPS - NS	Stress Effect (within Prenatal)	S	M	Sex_Specific
Sgk1	Simple Effect: Stress_3DPS - Stress_0DPS in M / S	2.27139	0.225634	71	10.0667	2.5951e-15	4.67118e-14	Stress_3DPS - Stress_0DPS	Stress Effect (within Prenatal)	S	M	Sex_Specific
Sgk1	Interaction (F): Does PNS change [Stress_0DPS - NS]?	0.311745	0.341958	71	0.911647	0.36504	0.469337	Stress_0DPS - NS	Interaction (Prenatal diff on stress contrast)	Pooled/Averaged	F	Sex_Specific
Sgk1	Interaction (F): Does PNS change [Stress_3DPS - NS]?	-0.132316	0.322196	71	-0.410668	0.682552	0.682552	Stress_3DPS - NS	Interaction (Prenatal diff on stress contrast)	Pooled/Averaged	F	Sex_Specific
Sgk1	Interaction (F): Does PNS change [Stress_3DPS - Stress_0DPS]?	-0.444061	0.347153	71	-1.27915	0.205009	0.307513	Stress_3DPS - Stress_0DPS	Interaction (Prenatal diff on stress contrast)	Pooled/Averaged	F	Sex_Specific
Sgk1	Interaction (M): Does PNS change [Stress_0DPS - NS]?	0.363323	0.370433	71	0.980807	0.330018	0.456948	Stress_0DPS - NS	Interaction (Prenatal diff on stress contrast)	Pooled/Averaged	M	Sex_Specific
Sgk1	Interaction (M): Does PNS change [Stress_3DPS - NS]?	-0.260804	0.337863	71	-0.771923	0.442722	0.498062	Stress_3DPS - NS	Interaction (Prenatal diff on stress contrast)	Pooled/Averaged	M	Sex_Specific
Sgk1	Interaction (M): Does PNS change [Stress_3DPS - Stress_0DPS]?	-0.624127	0.366655	71	-1.70222	0.0930896	0.167561	Stress_3DPS - Stress_0DPS	Interaction (Prenatal diff on stress contrast)	Pooled/Averaged	M	Sex_Specific
Slc2a1	Main Effect: Stress_0DPS - NS in F (averaged over Prenatal)	-0.460137	0.117742	73	-3.90801	0.000206098	0.00106034	Stress_0DPS - NS	Stress Main Effect within Sex	Pooled/Averaged	F	Condition Main Effect (within Sex)
Slc2a1	Main Effect: Stress_3DPS - NS in F (averaged over Prenatal)	-0.0128559	0.113273	73	-0.113494	0.90995	0.90995	Stress_3DPS - NS	Stress Main Effect within Sex	Pooled/Averaged	F	Condition Main Effect (within Sex)
Slc2a1	Main Effect: Stress_3DPS - Stress_0DPS in F (averaged over Prenatal)	0.447281	0.119606	73	3.73962	0.000363917	0.00106034	Stress_3DPS - Stress_0DPS	Stress Main Effect within Sex	Pooled/Averaged	F	Condition Main Effect (within Sex)
Slc2a1	Main Effect: Stress_0DPS - NS in M (averaged over Prenatal)	-0.323492	0.130231	73	-2.48398	0.0152874	0.022931	Stress_0DPS - NS	Stress Main Effect within Sex	Pooled/Averaged	M	Condition Main Effect (within Sex)
Slc2a1	Main Effect: Stress_3DPS - NS in M (averaged over Prenatal)	0.139995	0.117617	73	1.19026	0.2378	0.28536	Stress_3DPS - NS	Stress Main Effect within Sex	Pooled/Averaged	M	Condition Main Effect (within Sex)
Slc2a1	Main Effect: Stress_3DPS - Stress_0DPS in M (averaged over Prenatal)	0.463486	0.127831	73	3.62577	0.00053017	0.00106034	Stress_3DPS - Stress_0DPS	Stress Main Effect within Sex	Pooled/Averaged	M	Condition Main Effect (within Sex)
Slc2a1	Overall effect: Stress_0DPS - NS	-0.391814	0.087783	73	-4.46344	2.87697e-05	4.31545e-05	Stress_0DPS - NS		Pooled/Averaged	Both	Condition planned contrast
Slc2a1	Overall effect: Stress_3DPS - NS	0.0635694	0.0816463	73	0.778595	0.438735	0.438735	Stress_3DPS - NS		Pooled/Averaged	Both	Condition planned contrast
Slc2a1	Overall effect: Stress_3DPS - Stress_0DPS	0.455384	0.0875306	73	5.20257	1.73376e-06	5.20129e-06	Stress_3DPS - Stress_0DPS		Pooled/Averaged	Both	Condition planned contrast
Slc2a1	Main Effect: Impact of PNS in F (averaged over adult stress)	0.115115	0.0954516	73	1.206	0.231712	0.463424	NS - S	Overall within Sex	Pooled/Averaged	F	Prenatal Main Effect (within Sex)
Slc2a1	Main Effect: Impact of PNS in M (averaged over adult stress)	-0.0470036	0.102344	73	-0.459269	0.647406	0.647406	NS - S	Overall within Sex	Pooled/Averaged	M	Prenatal Main Effect (within Sex)
Slc2a1	Interaction: Does Prenatal Stress (PNS) change the [Stress_0DPS - NS] gap?	0.257209	0.175566	73	1.46503	0.147207	0.441621	Stress_0DPS - NS	NS - S	Pooled/Averaged	Both	Prenatal effect on contrast
Slc2a1	Interaction: Does Prenatal Stress (PNS) change the [Stress_3DPS - NS] gap?	0.120652	0.163293	73	0.738869	0.462355	0.462355	Stress_3DPS - NS	NS - S	Pooled/Averaged	Both	Prenatal effect on contrast
Slc2a1	Interaction: Does Prenatal Stress (PNS) change the [Stress_3DPS - Stress_0DPS] gap?	-0.136557	0.175061	73	-0.780054	0.437881	0.462355	Stress_3DPS - Stress_0DPS	NS - S	Pooled/Averaged	Both	Prenatal effect on contrast
Slc2a1	Simple Effect: Stress_0DPS - NS in F / PC	-0.405352	0.162931	73	-2.48788	0.015134	0.0544826	Stress_0DPS - NS	Stress Effect (within Prenatal)	PC	F	Sex_Specific
Slc2a1	Simple Effect: Stress_3DPS - NS in F / PC	-0.0285565	0.157406	73	-0.181419	0.856541	0.986117	Stress_3DPS - NS	Stress Effect (within Prenatal)	PC	F	Sex_Specific
Slc2a1	Simple Effect: Stress_3DPS - Stress_0DPS in F / PC	0.376795	0.162931	73	2.31261	0.023566	0.0706979	Stress_3DPS - Stress_0DPS	Stress Effect (within Prenatal)	PC	F	Sex_Specific
Slc2a1	Simple Effect: Stress_0DPS - NS in F / S	-0.514922	0.170018	73	-3.02863	0.00339488	0.0188652	Stress_0DPS - NS	Stress Effect (within Prenatal)	S	F	Sex_Specific
Slc2a1	Simple Effect: Stress_3DPS - NS in F / S	0.00284474	0.162931	73	0.0174598	0.986117	0.986117	Stress_3DPS - NS	Stress Effect (within Prenatal)	S	F	Sex_Specific
Slc2a1	Simple Effect: Stress_3DPS - Stress_0DPS in F / S	0.517767	0.175145	73	2.95621	0.00419227	0.0188652	Stress_3DPS - Stress_0DPS	Stress Effect (within Prenatal)	S	F	Sex_Specific
Slc2a1	Simple Effect: Stress_0DPS - NS in M / PC	-0.121068	0.20321	73	-0.595777	0.553167	0.826845	Stress_0DPS - NS	Stress Effect (within Prenatal)	PC	M	Sex_Specific
Slc2a1	Simple Effect: Stress_3DPS - NS in M / PC	0.276347	0.181757	73	1.52042	0.132725	0.26545	Stress_3DPS - NS	Stress Effect (within Prenatal)	PC	M	Sex_Specific
Slc2a1	Simple Effect: Stress_3DPS - Stress_0DPS in M / PC	0.397415	0.20321	73	1.95568	0.05433	0.139706	Stress_3DPS - Stress_0DPS	Stress Effect (within Prenatal)	PC	M	Sex_Specific
Slc2a1	Simple Effect: Stress_0DPS - NS in M / S	-0.525916	0.162931	73	-3.22785	0.00186928	0.0168235	Stress_0DPS - NS	Stress Effect (within Prenatal)	S	M	Sex_Specific
Slc2a1	Simple Effect: Stress_3DPS - NS in M / S	0.00364213	0.149329	73	0.02439	0.980608	0.986117	Stress_3DPS - NS	Stress Effect (within Prenatal)	S	M	Sex_Specific
Slc2a1	Simple Effect: Stress_3DPS - Stress_0DPS in M / S	0.529558	0.155141	73	3.41339	0.00105015	0.0168235	Stress_3DPS - Stress_0DPS	Stress Effect (within Prenatal)	S	M	Sex_Specific
Slc2a1	Interaction (F): Does PNS change [Stress_0DPS - NS]?	0.109571	0.235484	73	0.4653	0.643102	0.826845	Stress_0DPS - NS	Interaction (Prenatal diff on stress contrast)	Pooled/Averaged	F	Sex_Specific
Slc2a1	Interaction (F): Does PNS change [Stress_3DPS - NS]?	-0.0314012	0.226546	73	-0.138608	0.890141	0.986117	Stress_3DPS - NS	Interaction (Prenatal diff on stress contrast)	Pooled/Averaged	F	Sex_Specific
Slc2a1	Interaction (F): Does PNS change [Stress_3DPS - Stress_0DPS]?	-0.140972	0.239212	73	-0.589318	0.557468	0.826845	Stress_3DPS - Stress_0DPS	Interaction (Prenatal diff on stress contrast)	Pooled/Averaged	F	Sex_Specific
Slc2a1	Interaction (M): Does PNS change [Stress_0DPS - NS]?	0.404847	0.260463	73	1.55434	0.124429	0.26545	Stress_0DPS - NS	Interaction (Prenatal diff on stress contrast)	Pooled/Averaged	M	Sex_Specific
Slc2a1	Interaction (M): Does PNS change [Stress_3DPS - NS]?	0.272705	0.235233	73	1.1593	0.250113	0.450204	Stress_3DPS - NS	Interaction (Prenatal diff on stress contrast)	Pooled/Averaged	M	Sex_Specific
Slc2a1	Interaction (M): Does PNS change [Stress_3DPS - Stress_0DPS]?	-0.132143	0.255662	73	-0.516863	0.606814	0.826845	Stress_3DPS - Stress_0DPS	Interaction (Prenatal diff on stress contrast)	Pooled/Averaged	M	Sex_Specific
Tnf	Main Effect: Stress_0DPS - NS in F (averaged over Prenatal)	0.565332	0.226452	73	2.49648	0.0148007	0.0341107	Stress_0DPS - NS	Stress Main Effect within Sex	Pooled/Averaged	F	Condition Main Effect (within Sex)
Tnf	Main Effect: Stress_3DPS - NS in F (averaged over Prenatal)	0.204957	0.217857	73	0.940785	0.349918	0.349918	Stress_3DPS - NS	Stress Main Effect within Sex	Pooled/Averaged	F	Condition Main Effect (within Sex)
Tnf	Main Effect: Stress_3DPS - Stress_0DPS in F (averaged over Prenatal)	-0.360375	0.230037	73	-1.56659	0.121534	0.182301	Stress_3DPS - Stress_0DPS	Stress Main Effect within Sex	Pooled/Averaged	F	Condition Main Effect (within Sex)
Tnf	Main Effect: Stress_0DPS - NS in M (averaged over Prenatal)	0.844958	0.250473	73	3.37344	0.00119092	0.00714552	Stress_0DPS - NS	Stress Main Effect within Sex	Pooled/Averaged	M	Condition Main Effect (within Sex)
Tnf	Main Effect: Stress_3DPS - NS in M (averaged over Prenatal)	0.552269	0.226211	73	2.44139	0.0170553	0.0341107	Stress_3DPS - NS	Stress Main Effect within Sex	Pooled/Averaged	M	Condition Main Effect (within Sex)
Tnf	Main Effect: Stress_3DPS - Stress_0DPS in M (averaged over Prenatal)	-0.292689	0.245857	73	-1.19049	0.237712	0.285255	Stress_3DPS - Stress_0DPS	Stress Main Effect within Sex	Pooled/Averaged	M	Condition Main Effect (within Sex)
Tnf	Overall effect: Stress_0DPS - NS	0.705145	0.168832	73	4.1766	8.09085e-05	0.000242726	Stress_0DPS - NS		Pooled/Averaged	Both	Condition planned contrast
Tnf	Overall effect: Stress_3DPS - NS	0.378613	0.15703	73	2.41109	0.0184222	0.0276333	Stress_3DPS - NS		Pooled/Averaged	Both	Condition planned contrast
Tnf	Overall effect: Stress_3DPS - Stress_0DPS	-0.326532	0.168347	73	-1.93964	0.0562877	0.0562877	Stress_3DPS - Stress_0DPS		Pooled/Averaged	Both	Condition planned contrast
Tnf	Main Effect: Impact of PNS in F (averaged over adult stress)	0.193337	0.183581	73	1.05314	0.29575	0.383693	NS - S	Overall within Sex	Pooled/Averaged	F	Prenatal Main Effect (within Sex)
Tnf	Main Effect: Impact of PNS in M (averaged over adult stress)	0.172507	0.196838	73	0.87639	0.383693	0.383693	NS - S	Overall within Sex	Pooled/Averaged	M	Prenatal Main Effect (within Sex)
Tnf	Interaction: Does Prenatal Stress (PNS) change the [Stress_0DPS - NS] gap?	0.37616	0.337665	73	1.114	0.268932	0.595849	Stress_0DPS - NS	NS - S	Pooled/Averaged	Both	Prenatal effect on contrast
Tnf	Interaction: Does Prenatal Stress (PNS) change the [Stress_3DPS - NS] gap?	0.0894387	0.314059	73	0.284783	0.776617	0.776617	Stress_3DPS - NS	NS - S	Pooled/Averaged	Both	Prenatal effect on contrast
Tnf	Interaction: Does Prenatal Stress (PNS) change the [Stress_3DPS - Stress_0DPS] gap?	-0.286722	0.336694	73	-0.851579	0.397233	0.595849	Stress_3DPS - Stress_0DPS	NS - S	Pooled/Averaged	Both	Prenatal effect on contrast
Tnf	Simple Effect: Stress_0DPS - NS in F / PC	0.724767	0.313364	73	2.31286	0.0235513	0.211962	Stress_0DPS - NS	Stress Effect (within Prenatal)	PC	F	Sex_Specific
Tnf	Simple Effect: Stress_3DPS - NS in F / PC	0.349726	0.302738	73	1.15521	0.251773	0.489811	Stress_3DPS - NS	Stress Effect (within Prenatal)	PC	F	Sex_Specific
Tnf	Simple Effect: Stress_3DPS - Stress_0DPS in F / PC	-0.375041	0.313364	73	-1.19682	0.235248	0.489811	Stress_3DPS - Stress_0DPS	Stress Effect (within Prenatal)	PC	F	Sex_Specific
Tnf	Simple Effect: Stress_0DPS - NS in F / S	0.405898	0.326995	73	1.2413	0.218469	0.489811	Stress_0DPS - NS	Stress Effect (within Prenatal)	S	F	Sex_Specific
Tnf	Simple Effect: Stress_3DPS - NS in F / S	0.0601883	0.313364	73	0.192072	0.848219	0.94934	Stress_3DPS - NS	Stress Effect (within Prenatal)	S	F	Sex_Specific
Tnf	Simple Effect: Stress_3DPS - Stress_0DPS in F / S	-0.34571	0.336856	73	-1.02628	0.308147	0.50424	Stress_3DPS - Stress_0DPS	Stress Effect (within Prenatal)	S	F	Sex_Specific
Tnf	Simple Effect: Stress_0DPS - NS in M / PC	1.06168	0.390833	73	2.71646	0.00823345	0.148202	Stress_0DPS - NS	Stress Effect (within Prenatal)	PC	M	Sex_Specific
Tnf	Simple Effect: Stress_3DPS - NS in M / PC	0.496939	0.349572	73	1.42156	0.159411	0.478234	Stress_3DPS - NS	Stress Effect (within Prenatal)	PC	M	Sex_Specific
Tnf	Simple Effect: Stress_3DPS - Stress_0DPS in M / PC	-0.564745	0.390833	73	-1.44498	0.152744	0.478234	Stress_3DPS - Stress_0DPS	Stress Effect (within Prenatal)	PC	M	Sex_Specific
Tnf	Simple Effect: Stress_0DPS - NS in M / S	0.628232	0.313364	73	2.0048	0.0486932	0.219119	Stress_0DPS - NS	Stress Effect (within Prenatal)	S	M	Sex_Specific
Tnf	Simple Effect: Stress_3DPS - NS in M / S	0.607599	0.287203	73	2.11557	0.037793	0.219119	Stress_3DPS - NS	Stress Effect (within Prenatal)	S	M	Sex_Specific
Tnf	Simple Effect: Stress_3DPS - Stress_0DPS in M / S	-0.0206335	0.298382	73	-0.0691512	0.945058	0.94934	Stress_3DPS - Stress_0DPS	Stress Effect (within Prenatal)	S	M	Sex_Specific
Tnf	Interaction (F): Does PNS change [Stress_0DPS - NS]?	0.318869	0.452904	73	0.704053	0.48364	0.65373	Stress_0DPS - NS	Interaction (Prenatal diff on stress contrast)	Pooled/Averaged	F	Sex_Specific
Tnf	Interaction (F): Does PNS change [Stress_3DPS - NS]?	0.289537	0.435715	73	0.664511	0.508457	0.65373	Stress_3DPS - NS	Interaction (Prenatal diff on stress contrast)	Pooled/Averaged	F	Sex_Specific
Tnf	Interaction (F): Does PNS change [Stress_3DPS - Stress_0DPS]?	-0.0293316	0.460075	73	-0.0637539	0.94934	0.94934	Stress_3DPS - Stress_0DPS	Interaction (Prenatal diff on stress contrast)	Pooled/Averaged	F	Sex_Specific
Tnf	Interaction (M): Does PNS change [Stress_0DPS - NS]?	0.433452	0.500947	73	0.865265	0.389728	0.584592	Stress_0DPS - NS	Interaction (Prenatal diff on stress contrast)	Pooled/Averaged	M	Sex_Specific
Tnf	Interaction (M): Does PNS change [Stress_3DPS - NS]?	-0.11066	0.452422	73	-0.244594	0.807457	0.94934	Stress_3DPS - NS	Interaction (Prenatal diff on stress contrast)	Pooled/Averaged	M	Sex_Specific
Tnf	Interaction (M): Does PNS change [Stress_3DPS - Stress_0DPS]?	-0.544112	0.491714	73	-1.10656	0.272117	0.489811	Stress_3DPS - Stress_0DPS	Interaction (Prenatal diff on stress contrast)	Pooled/Averaged	M	Sex_Specific

## Sheet: Prefrontal Cortex
gene	Test_Description	estimate	SE	df	t	p	p_adj_fdr	contrast	comparison	Prenatal	Sex	test_family
Bdnf	Main Effect: Stress_0DPS - NS in F (averaged over Prenatal)	-0.117778	0.126978	67	-0.927544	0.356974	0.356974	Stress_0DPS - NS	Stress Main Effect within Sex	Pooled/Averaged	F	Condition Main Effect (within Sex)
Bdnf	Main Effect: Stress_3DPS - NS in F (averaged over Prenatal)	0.149566	0.124413	67	1.20218	0.233527	0.35029	Stress_3DPS - NS	Stress Main Effect within Sex	Pooled/Averaged	F	Condition Main Effect (within Sex)
Bdnf	Main Effect: Stress_3DPS - Stress_0DPS in F (averaged over Prenatal)	0.267344	0.126978	67	2.10543	0.0390057	0.0780113	Stress_3DPS - Stress_0DPS	Stress Main Effect within Sex	Pooled/Averaged	F	Condition Main Effect (within Sex)
Bdnf	Main Effect: Stress_0DPS - NS in M (averaged over Prenatal)	-0.139864	0.135576	67	-1.03163	0.305955	0.356974	Stress_0DPS - NS	Stress Main Effect within Sex	Pooled/Averaged	M	Condition Main Effect (within Sex)
Bdnf	Main Effect: Stress_3DPS - NS in M (averaged over Prenatal)	0.335297	0.126978	67	2.64058	0.0102882	0.0308646	Stress_3DPS - NS	Stress Main Effect within Sex	Pooled/Averaged	M	Condition Main Effect (within Sex)
Bdnf	Main Effect: Stress_3DPS - Stress_0DPS in M (averaged over Prenatal)	0.475161	0.137934	67	3.44485	0.000990332	0.00594199	Stress_3DPS - Stress_0DPS	Stress Main Effect within Sex	Pooled/Averaged	M	Condition Main Effect (within Sex)
Bdnf	Overall effect: Stress_0DPS - NS	-0.128821	0.0928767	67	-1.38701	0.170036	0.170036	Stress_0DPS - NS		Pooled/Averaged	Both	Condition planned contrast
Bdnf	Overall effect: Stress_3DPS - NS	0.242432	0.0888849	67	2.72748	0.00814008	0.0122101	Stress_3DPS - NS		Pooled/Averaged	Both	Condition planned contrast
Bdnf	Overall effect: Stress_3DPS - Stress_0DPS	0.371253	0.0937407	67	3.96042	0.000183769	0.000551307	Stress_3DPS - Stress_0DPS		Pooled/Averaged	Both	Condition planned contrast
Bdnf	Main Effect: Impact of PNS in F (averaged over adult stress)	0.0985009	0.102984	67	0.956468	0.342274	0.342274	NS - S	Overall within Sex	Pooled/Averaged	F	Prenatal Main Effect (within Sex)
Bdnf	Main Effect: Impact of PNS in M (averaged over adult stress)	0.14748	0.109067	67	1.3522	0.180859	0.342274	NS - S	Overall within Sex	Pooled/Averaged	M	Prenatal Main Effect (within Sex)
Bdnf	Interaction: Does Prenatal Stress (PNS) change the [Stress_0DPS - NS] gap?	0.116411	0.185753	67	0.626696	0.532988	0.532988	Stress_0DPS - NS	NS - S	Pooled/Averaged	Both	Prenatal effect on contrast
Bdnf	Interaction: Does Prenatal Stress (PNS) change the [Stress_3DPS - NS] gap?	-0.32784	0.17777	67	-1.84418	0.0695782	0.104367	Stress_3DPS - NS	NS - S	Pooled/Averaged	Both	Prenatal effect on contrast
Bdnf	Interaction: Does Prenatal Stress (PNS) change the [Stress_3DPS - Stress_0DPS] gap?	-0.444251	0.187481	67	-2.36957	0.0206966	0.0620899	Stress_3DPS - Stress_0DPS	NS - S	Pooled/Averaged	Both	Prenatal effect on contrast
Bdnf	Simple Effect: Stress_0DPS - NS in F / PC	-0.129163	0.175946	67	-0.734107	0.465445	0.644462	Stress_0DPS - NS	Stress Effect (within Prenatal)	PC	F	Sex_Specific
Bdnf	Simple Effect: Stress_3DPS - NS in F / PC	-0.137593	0.175946	67	-0.782016	0.43696	0.644462	Stress_3DPS - NS	Stress Effect (within Prenatal)	PC	F	Sex_Specific
Bdnf	Simple Effect: Stress_3DPS - Stress_0DPS in F / PC	-0.00842953	0.175946	67	-0.0479096	0.961931	0.961931	Stress_3DPS - Stress_0DPS	Stress Effect (within Prenatal)	PC	F	Sex_Specific
Bdnf	Simple Effect: Stress_0DPS - NS in F / S	-0.106393	0.183131	67	-0.580965	0.563214	0.724132	Stress_0DPS - NS	Stress Effect (within Prenatal)	S	F	Sex_Specific
Bdnf	Simple Effect: Stress_3DPS - NS in F / S	0.436726	0.175946	67	2.48215	0.0155722	0.093433	Stress_3DPS - NS	Stress Effect (within Prenatal)	S	F	Sex_Specific
Bdnf	Simple Effect: Stress_3DPS - Stress_0DPS in F / S	0.543118	0.183131	67	2.96574	0.004181	0.037629	Stress_3DPS - Stress_0DPS	Stress Effect (within Prenatal)	S	F	Sex_Specific
Bdnf	Simple Effect: Stress_0DPS - NS in M / PC	-0.0120676	0.206315	67	-0.058491	0.953532	0.961931	Stress_0DPS - NS	Stress Effect (within Prenatal)	PC	M	Sex_Specific
Bdnf	Simple Effect: Stress_3DPS - NS in M / PC	0.294616	0.183131	67	1.60877	0.112368	0.288947	Stress_3DPS - NS	Stress Effect (within Prenatal)	PC	M	Sex_Specific
Bdnf	Simple Effect: Stress_3DPS - Stress_0DPS in M / PC	0.306684	0.212475	67	1.44338	0.153572	0.307144	Stress_3DPS - Stress_0DPS	Stress Effect (within Prenatal)	PC	M	Sex_Specific
Bdnf	Simple Effect: Stress_0DPS - NS in M / S	-0.26766	0.175946	67	-1.52126	0.1329	0.299025	Stress_0DPS - NS	Stress Effect (within Prenatal)	S	M	Sex_Specific
Bdnf	Simple Effect: Stress_3DPS - NS in M / S	0.375978	0.175946	67	2.13689	0.0362619	0.108786	Stress_3DPS - NS	Stress Effect (within Prenatal)	S	M	Sex_Specific
Bdnf	Simple Effect: Stress_3DPS - Stress_0DPS in M / S	0.643638	0.175946	67	3.65815	0.000501185	0.00902133	Stress_3DPS - Stress_0DPS	Stress Effect (within Prenatal)	S	M	Sex_Specific
Bdnf	Interaction (F): Does PNS change [Stress_0DPS - NS]?	-0.0227709	0.253957	67	-0.0896646	0.928821	0.961931	Stress_0DPS - NS	Interaction (Prenatal diff on stress contrast)	Pooled/Averaged	F	Sex_Specific
Bdnf	Interaction (F): Does PNS change [Stress_3DPS - NS]?	-0.574319	0.248826	67	-2.30811	0.0240874	0.108393	Stress_3DPS - NS	Interaction (Prenatal diff on stress contrast)	Pooled/Averaged	F	Sex_Specific
Bdnf	Interaction (F): Does PNS change [Stress_3DPS - Stress_0DPS]?	-0.551548	0.253957	67	-2.17182	0.0334135	0.108786	Stress_3DPS - Stress_0DPS	Interaction (Prenatal diff on stress contrast)	Pooled/Averaged	F	Sex_Specific
Bdnf	Interaction (M): Does PNS change [Stress_0DPS - NS]?	0.255593	0.271152	67	0.942619	0.349262	0.57152	Stress_0DPS - NS	Interaction (Prenatal diff on stress contrast)	Pooled/Averaged	M	Sex_Specific
Bdnf	Interaction (M): Does PNS change [Stress_3DPS - NS]?	-0.0813614	0.253957	67	-0.320375	0.749681	0.899617	Stress_3DPS - NS	Interaction (Prenatal diff on stress contrast)	Pooled/Averaged	M	Sex_Specific
Bdnf	Interaction (M): Does PNS change [Stress_3DPS - Stress_0DPS]?	-0.336954	0.275868	67	-1.22143	0.226202	0.407164	Stress_3DPS - Stress_0DPS	Interaction (Prenatal diff on stress contrast)	Pooled/Averaged	M	Sex_Specific
Fkbp5	Main Effect: Stress_0DPS - NS in F (averaged over Prenatal)	-0.99381	0.0850614	68	-11.6834	6.46193e-18	2.22951e-17	Stress_0DPS - NS	Stress Main Effect within Sex	Pooled/Averaged	F	Condition Main Effect (within Sex)
Fkbp5	Main Effect: Stress_3DPS - NS in F (averaged over Prenatal)	-0.204515	0.0832891	68	-2.45548	0.0166312	0.0199574	Stress_3DPS - NS	Stress Main Effect within Sex	Pooled/Averaged	F	Condition Main Effect (within Sex)
Fkbp5	Main Effect: Stress_3DPS - Stress_0DPS in F (averaged over Prenatal)	0.789295	0.0863668	68	9.13887	1.89643e-13	2.84465e-13	Stress_3DPS - Stress_0DPS	Stress Main Effect within Sex	Pooled/Averaged	F	Condition Main Effect (within Sex)
Fkbp5	Main Effect: Stress_0DPS - NS in M (averaged over Prenatal)	-1.07409	0.0922145	68	-11.6477	7.43169e-18	2.22951e-17	Stress_0DPS - NS	Stress Main Effect within Sex	Pooled/Averaged	M	Condition Main Effect (within Sex)
Fkbp5	Main Effect: Stress_3DPS - NS in M (averaged over Prenatal)	-0.12936	0.0863668	68	-1.49779	0.138815	0.138815	Stress_3DPS - NS	Stress Main Effect within Sex	Pooled/Averaged	M	Condition Main Effect (within Sex)
Fkbp5	Main Effect: Stress_3DPS - Stress_0DPS in M (averaged over Prenatal)	0.944729	0.0938183	68	10.0698	4.10857e-15	8.21713e-15	Stress_3DPS - Stress_0DPS	Stress Main Effect within Sex	Pooled/Averaged	M	Condition Main Effect (within Sex)
Fkbp5	Overall effect: Stress_0DPS - NS	-1.03395	0.0627275	68	-16.4832	1.90242e-25	5.70727e-25	Stress_0DPS - NS		Pooled/Averaged	Both	Condition planned contrast
Fkbp5	Overall effect: Stress_3DPS - NS	-0.166937	0.0599923	68	-2.78264	0.00697316	0.00697316	Stress_3DPS - NS		Pooled/Averaged	Both	Condition planned contrast
Fkbp5	Overall effect: Stress_3DPS - Stress_0DPS	0.867012	0.0637595	68	13.5982	4.51135e-21	6.76703e-21	Stress_3DPS - Stress_0DPS		Pooled/Averaged	Both	Condition planned contrast
Fkbp5	Main Effect: Impact of PNS in F (averaged over adult stress)	0.0439725	0.0693329	68	0.634222	0.528064	0.673308	NS - S	Overall within Sex	Pooled/Averaged	F	Prenatal Main Effect (within Sex)
Fkbp5	Main Effect: Impact of PNS in M (averaged over adult stress)	-0.0314127	0.0741839	68	-0.423443	0.673308	0.673308	NS - S	Overall within Sex	Pooled/Averaged	M	Prenatal Main Effect (within Sex)
Fkbp5	Interaction: Does Prenatal Stress (PNS) change the [Stress_0DPS - NS] gap?	0.00611301	0.125455	68	0.0487267	0.96128	0.96128	Stress_0DPS - NS	NS - S	Pooled/Averaged	Both	Prenatal effect on contrast
Fkbp5	Interaction: Does Prenatal Stress (PNS) change the [Stress_3DPS - NS] gap?	0.0651829	0.119985	68	0.543261	0.588727	0.96128	Stress_3DPS - NS	NS - S	Pooled/Averaged	Both	Prenatal effect on contrast
Fkbp5	Interaction: Does Prenatal Stress (PNS) change the [Stress_3DPS - Stress_0DPS] gap?	0.0590699	0.127519	68	0.463224	0.644683	0.96128	Stress_3DPS - Stress_0DPS	NS - S	Pooled/Averaged	Both	Prenatal effect on contrast
Fkbp5	Simple Effect: Stress_0DPS - NS in F / PC	-0.996677	0.115873	68	-8.60145	1.77492e-12	1.59743e-11	Stress_0DPS - NS	Stress Effect (within Prenatal)	PC	F	Sex_Specific
Fkbp5	Simple Effect: Stress_3DPS - NS in F / PC	-0.223802	0.115873	68	-1.93144	0.0575982	0.115196	Stress_3DPS - NS	Stress Effect (within Prenatal)	PC	F	Sex_Specific
Fkbp5	Simple Effect: Stress_3DPS - Stress_0DPS in F / PC	0.772875	0.119673	68	6.45821	1.32323e-08	2.97726e-08	Stress_3DPS - Stress_0DPS	Stress Effect (within Prenatal)	PC	F	Sex_Specific
Fkbp5	Simple Effect: Stress_0DPS - NS in F / S	-0.990943	0.12456	68	-7.95555	2.63904e-11	1.58342e-10	Stress_0DPS - NS	Stress Effect (within Prenatal)	S	F	Sex_Specific
Fkbp5	Simple Effect: Stress_3DPS - NS in F / S	-0.185228	0.119673	68	-1.54778	0.126317	0.2067	Stress_3DPS - NS	Stress Effect (within Prenatal)	S	F	Sex_Specific
Fkbp5	Simple Effect: Stress_3DPS - Stress_0DPS in F / S	0.805714	0.12456	68	6.46849	1.26872e-08	2.97726e-08	Stress_3DPS - Stress_0DPS	Stress Effect (within Prenatal)	S	F	Sex_Specific
Fkbp5	Simple Effect: Stress_0DPS - NS in M / PC	-1.06511	0.140329	68	-7.59005	1.21594e-10	5.47175e-10	Stress_0DPS - NS	Stress Effect (within Prenatal)	PC	M	Sex_Specific
Fkbp5	Simple Effect: Stress_3DPS - NS in M / PC	-0.0448899	0.12456	68	-0.360388	0.719674	0.925295	Stress_3DPS - NS	Stress Effect (within Prenatal)	PC	M	Sex_Specific
Fkbp5	Simple Effect: Stress_3DPS - Stress_0DPS in M / PC	1.02022	0.144519	68	7.05939	1.10876e-09	3.32627e-09	Stress_3DPS - Stress_0DPS	Stress Effect (within Prenatal)	PC	M	Sex_Specific
Fkbp5	Simple Effect: Stress_0DPS - NS in M / S	-1.08307	0.119673	68	-9.05021	2.74006e-13	4.93211e-12	Stress_0DPS - NS	Stress Effect (within Prenatal)	S	M	Sex_Specific
Fkbp5	Simple Effect: Stress_3DPS - NS in M / S	-0.213829	0.119673	68	-1.78677	0.0784312	0.141176	Stress_3DPS - NS	Stress Effect (within Prenatal)	S	M	Sex_Specific
Fkbp5	Simple Effect: Stress_3DPS - Stress_0DPS in M / S	0.869239	0.119673	68	7.26343	4.74747e-10	1.70909e-09	Stress_3DPS - Stress_0DPS	Stress Effect (within Prenatal)	S	M	Sex_Specific
Fkbp5	Interaction (F): Does PNS change [Stress_0DPS - NS]?	-0.00573451	0.170123	68	-0.0337081	0.973209	0.973209	Stress_0DPS - NS	Interaction (Prenatal diff on stress contrast)	Pooled/Averaged	F	Sex_Specific
Fkbp5	Interaction (F): Does PNS change [Stress_3DPS - NS]?	-0.0385735	0.166578	68	-0.231564	0.817572	0.95601	Stress_3DPS - NS	Interaction (Prenatal diff on stress contrast)	Pooled/Averaged	F	Sex_Specific
Fkbp5	Interaction (F): Does PNS change [Stress_3DPS - Stress_0DPS]?	-0.032839	0.172734	68	-0.190113	0.849787	0.95601	Stress_3DPS - Stress_0DPS	Interaction (Prenatal diff on stress contrast)	Pooled/Averaged	F	Sex_Specific
Fkbp5	Interaction (M): Does PNS change [Stress_0DPS - NS]?	0.0179605	0.184429	68	0.0973845	0.922707	0.973209	Stress_0DPS - NS	Interaction (Prenatal diff on stress contrast)	Pooled/Averaged	M	Sex_Specific
Fkbp5	Interaction (M): Does PNS change [Stress_3DPS - NS]?	0.168939	0.172734	68	0.978034	0.331524	0.497286	Stress_3DPS - NS	Interaction (Prenatal diff on stress contrast)	Pooled/Averaged	M	Sex_Specific
Fkbp5	Interaction (M): Does PNS change [Stress_3DPS - Stress_0DPS]?	0.150979	0.187637	68	0.804633	0.423836	0.586849	Stress_3DPS - Stress_0DPS	Interaction (Prenatal diff on stress contrast)	Pooled/Averaged	M	Sex_Specific
Il1b	Main Effect: Stress_0DPS - NS in F (averaged over Prenatal)	0.395905	0.135152	67	2.92934	0.00463934	0.00695901	Stress_0DPS - NS	Stress Main Effect within Sex	Pooled/Averaged	F	Condition Main Effect (within Sex)
Il1b	Main Effect: Stress_3DPS - NS in F (averaged over Prenatal)	-0.149369	0.132336	67	-1.12871	0.263045	0.315654	Stress_3DPS - NS	Stress Main Effect within Sex	Pooled/Averaged	F	Condition Main Effect (within Sex)
Il1b	Main Effect: Stress_3DPS - Stress_0DPS in F (averaged over Prenatal)	-0.545274	0.137226	67	-3.97355	0.000175762	0.000776881	Stress_3DPS - Stress_0DPS	Stress Main Effect within Sex	Pooled/Averaged	F	Condition Main Effect (within Sex)
Il1b	Main Effect: Stress_0DPS - NS in M (averaged over Prenatal)	0.533641	0.146517	67	3.64218	0.000527825	0.00105565	Stress_0DPS - NS	Stress Main Effect within Sex	Pooled/Averaged	M	Condition Main Effect (within Sex)
Il1b	Main Effect: Stress_3DPS - NS in M (averaged over Prenatal)	-0.0550212	0.141016	67	-0.390178	0.697643	0.697643	Stress_3DPS - NS	Stress Main Effect within Sex	Pooled/Averaged	M	Condition Main Effect (within Sex)
Il1b	Main Effect: Stress_3DPS - Stress_0DPS in M (averaged over Prenatal)	-0.588662	0.152562	67	-3.85852	0.00025896	0.000776881	Stress_3DPS - Stress_0DPS	Stress Main Effect within Sex	Pooled/Averaged	M	Condition Main Effect (within Sex)
Il1b	Overall effect: Stress_0DPS - NS	0.464773	0.099666	67	4.66331	1.53276e-05	2.29914e-05	Stress_0DPS - NS		Pooled/Averaged	Both	Condition planned contrast
Il1b	Overall effect: Stress_3DPS - NS	-0.102195	0.0966931	67	-1.0569	0.294353	0.294353	Stress_3DPS - NS		Pooled/Averaged	Both	Condition planned contrast
Il1b	Overall effect: Stress_3DPS - Stress_0DPS	-0.566968	0.102599	67	-5.52608	5.79192e-07	1.73758e-06	Stress_3DPS - Stress_0DPS		Pooled/Averaged	Both	Condition planned contrast
Il1b	Main Effect: Impact of PNS in F (averaged over adult stress)	-0.178703	0.110161	67	-1.6222	0.109458	0.125313	NS - S	Overall within Sex	Pooled/Averaged	F	Prenatal Main Effect (within Sex)
Il1b	Main Effect: Impact of PNS in M (averaged over adult stress)	0.186023	0.11984	67	1.55225	0.125313	0.125313	NS - S	Overall within Sex	Pooled/Averaged	M	Prenatal Main Effect (within Sex)
Il1b	Interaction: Does Prenatal Stress (PNS) change the [Stress_0DPS - NS] gap?	-0.274647	0.199332	67	-1.37784	0.172838	0.172838	Stress_0DPS - NS	NS - S	Pooled/Averaged	Both	Prenatal effect on contrast
Il1b	Interaction: Does Prenatal Stress (PNS) change the [Stress_3DPS - NS] gap?	0.312146	0.193386	67	1.61411	0.111205	0.166807	Stress_3DPS - NS	NS - S	Pooled/Averaged	Both	Prenatal effect on contrast
Il1b	Interaction: Does Prenatal Stress (PNS) change the [Stress_3DPS - Stress_0DPS] gap?	0.586793	0.205197	67	2.85965	0.00564912	0.0169474	Stress_3DPS - Stress_0DPS	NS - S	Pooled/Averaged	Both	Prenatal effect on contrast
Il1b	Simple Effect: Stress_0DPS - NS in F / PC	0.394865	0.184108	67	2.14475	0.0356027	0.0915498	Stress_0DPS - NS	Stress Effect (within Prenatal)	PC	F	Sex_Specific
Il1b	Simple Effect: Stress_3DPS - NS in F / PC	0.150334	0.184108	67	0.816556	0.417076	0.536241	Stress_3DPS - NS	Stress Effect (within Prenatal)	PC	F	Sex_Specific
Il1b	Simple Effect: Stress_3DPS - Stress_0DPS in F / PC	-0.244531	0.190146	67	-1.28602	0.202863	0.313716	Stress_3DPS - Stress_0DPS	Stress Effect (within Prenatal)	PC	F	Sex_Specific
Il1b	Simple Effect: Stress_0DPS - NS in F / S	0.396945	0.19791	67	2.00569	0.0489305	0.110094	Stress_0DPS - NS	Stress Effect (within Prenatal)	S	F	Sex_Specific
Il1b	Simple Effect: Stress_3DPS - NS in F / S	-0.449072	0.190146	67	-2.36173	0.0211046	0.0915498	Stress_3DPS - NS	Stress Effect (within Prenatal)	S	F	Sex_Specific
Il1b	Simple Effect: Stress_3DPS - Stress_0DPS in F / S	-0.846017	0.19791	67	-4.27476	6.19919e-05	0.000412376	Stress_3DPS - Stress_0DPS	Stress Effect (within Prenatal)	S	F	Sex_Specific
Il1b	Simple Effect: Stress_0DPS - NS in M / PC	0.260034	0.222966	67	1.16625	0.247647	0.342896	Stress_0DPS - NS	Stress Effect (within Prenatal)	PC	M	Sex_Specific
Il1b	Simple Effect: Stress_3DPS - NS in M / PC	-0.0425786	0.208294	67	-0.204416	0.838648	0.943479	Stress_3DPS - NS	Stress Effect (within Prenatal)	PC	M	Sex_Specific
Il1b	Simple Effect: Stress_3DPS - Stress_0DPS in M / PC	-0.302613	0.238631	67	-1.26812	0.209144	0.313716	Stress_3DPS - Stress_0DPS	Stress Effect (within Prenatal)	PC	M	Sex_Specific
Il1b	Simple Effect: Stress_0DPS - NS in M / S	0.807248	0.190146	67	4.24542	6.87294e-05	0.000412376	Stress_0DPS - NS	Stress Effect (within Prenatal)	S	M	Sex_Specific
Il1b	Simple Effect: Stress_3DPS - NS in M / S	-0.0674639	0.190146	67	-0.354801	0.723853	0.868624	Stress_3DPS - NS	Stress Effect (within Prenatal)	S	M	Sex_Specific
Il1b	Simple Effect: Stress_3DPS - Stress_0DPS in M / S	-0.874712	0.190146	67	-4.60022	1.93033e-05	0.00034746	Stress_3DPS - Stress_0DPS	Stress Effect (within Prenatal)	S	M	Sex_Specific
Il1b	Interaction (F): Does PNS change [Stress_0DPS - NS]?	-0.00207987	0.270303	67	-0.00769459	0.993884	0.993884	Stress_0DPS - NS	Interaction (Prenatal diff on stress contrast)	Pooled/Averaged	F	Sex_Specific
Il1b	Interaction (F): Does PNS change [Stress_3DPS - NS]?	0.599406	0.264672	67	2.26472	0.0267699	0.0915498	Stress_3DPS - NS	Interaction (Prenatal diff on stress contrast)	Pooled/Averaged	F	Sex_Specific
Il1b	Interaction (F): Does PNS change [Stress_3DPS - Stress_0DPS]?	0.601486	0.274452	67	2.19159	0.0318893	0.0915498	Stress_3DPS - Stress_0DPS	Interaction (Prenatal diff on stress contrast)	Pooled/Averaged	F	Sex_Specific
Il1b	Interaction (M): Does PNS change [Stress_0DPS - NS]?	-0.547214	0.293034	67	-1.86741	0.0662198	0.119196	Stress_0DPS - NS	Interaction (Prenatal diff on stress contrast)	Pooled/Averaged	M	Sex_Specific
Il1b	Interaction (M): Does PNS change [Stress_3DPS - NS]?	0.0248853	0.282032	67	0.0882358	0.929952	0.984656	Stress_3DPS - NS	Interaction (Prenatal diff on stress contrast)	Pooled/Averaged	M	Sex_Specific
Il1b	Interaction (M): Does PNS change [Stress_3DPS - Stress_0DPS]?	0.572099	0.305123	67	1.87498	0.0651548	0.119196	Stress_3DPS - Stress_0DPS	Interaction (Prenatal diff on stress contrast)	Pooled/Averaged	M	Sex_Specific
Il6	Main Effect: Stress_0DPS - NS in F (averaged over Prenatal)	-0.451651	0.18478	68	-2.44426	0.0171131	0.0513393	Stress_0DPS - NS	Stress Main Effect within Sex	Pooled/Averaged	F	Condition Main Effect (within Sex)
Il6	Main Effect: Stress_3DPS - NS in F (averaged over Prenatal)	0.0353125	0.18093	68	0.195172	0.84584	0.908232	Stress_3DPS - NS	Stress Main Effect within Sex	Pooled/Averaged	F	Condition Main Effect (within Sex)
Il6	Main Effect: Stress_3DPS - Stress_0DPS in F (averaged over Prenatal)	0.486964	0.187616	68	2.59554	0.0115613	0.0513393	Stress_3DPS - Stress_0DPS	Stress Main Effect within Sex	Pooled/Averaged	F	Condition Main Effect (within Sex)
Il6	Main Effect: Stress_0DPS - NS in M (averaged over Prenatal)	0.0231767	0.200319	68	0.115699	0.908232	0.908232	Stress_0DPS - NS	Stress Main Effect within Sex	Pooled/Averaged	M	Condition Main Effect (within Sex)
Il6	Main Effect: Stress_3DPS - NS in M (averaged over Prenatal)	0.103544	0.187616	68	0.551896	0.582829	0.908232	Stress_3DPS - NS	Stress Main Effect within Sex	Pooled/Averaged	M	Condition Main Effect (within Sex)
Il6	Main Effect: Stress_3DPS - Stress_0DPS in M (averaged over Prenatal)	0.0803677	0.203803	68	0.39434	0.694564	0.908232	Stress_3DPS - Stress_0DPS	Stress Main Effect within Sex	Pooled/Averaged	M	Condition Main Effect (within Sex)
Il6	Overall effect: Stress_0DPS - NS	-0.214237	0.136264	68	-1.57222	0.12054	0.180811	Stress_0DPS - NS		Pooled/Averaged	Both	Condition planned contrast
Il6	Overall effect: Stress_3DPS - NS	0.0694285	0.130322	68	0.532745	0.595947	0.595947	Stress_3DPS - NS		Pooled/Averaged	Both	Condition planned contrast
Il6	Overall effect: Stress_3DPS - Stress_0DPS	0.283666	0.138506	68	2.04804	0.0444198	0.133259	Stress_3DPS - Stress_0DPS		Pooled/Averaged	Both	Condition planned contrast
Il6	Main Effect: Impact of PNS in F (averaged over adult stress)	0.283569	0.150613	68	1.88277	0.0640103	0.128021	NS - S	Overall within Sex	Pooled/Averaged	F	Prenatal Main Effect (within Sex)
Il6	Main Effect: Impact of PNS in M (averaged over adult stress)	-0.0752665	0.161151	68	-0.467057	0.641953	0.641953	NS - S	Overall within Sex	Pooled/Averaged	M	Prenatal Main Effect (within Sex)
Il6	Interaction: Does Prenatal Stress (PNS) change the [Stress_0DPS - NS] gap?	0.057042	0.272528	68	0.209307	0.834834	0.834834	Stress_0DPS - NS	NS - S	Pooled/Averaged	Both	Prenatal effect on contrast
Il6	Interaction: Does Prenatal Stress (PNS) change the [Stress_3DPS - NS] gap?	-0.28438	0.260644	68	-1.09107	0.279095	0.418642	Stress_3DPS - NS	NS - S	Pooled/Averaged	Both	Prenatal effect on contrast
Il6	Interaction: Does Prenatal Stress (PNS) change the [Stress_3DPS - Stress_0DPS] gap?	-0.341422	0.277011	68	-1.23252	0.221999	0.418642	Stress_3DPS - Stress_0DPS	NS - S	Pooled/Averaged	Both	Prenatal effect on contrast
Il6	Simple Effect: Stress_0DPS - NS in F / PC	-0.462369	0.251713	68	-1.83689	0.0705964	0.635368	Stress_0DPS - NS	Stress Effect (within Prenatal)	PC	F	Sex_Specific
Il6	Simple Effect: Stress_3DPS - NS in F / PC	-0.20449	0.251713	68	-0.812391	0.419402	0.922167	Stress_3DPS - NS	Stress Effect (within Prenatal)	PC	F	Sex_Specific
Il6	Simple Effect: Stress_3DPS - Stress_0DPS in F / PC	0.25788	0.259968	68	0.991968	0.32473	0.83502	Stress_3DPS - Stress_0DPS	Stress Effect (within Prenatal)	PC	F	Sex_Specific
Il6	Simple Effect: Stress_0DPS - NS in F / S	-0.440933	0.270583	68	-1.62956	0.107818	0.646907	Stress_0DPS - NS	Stress Effect (within Prenatal)	S	F	Sex_Specific
Il6	Simple Effect: Stress_3DPS - NS in F / S	0.275115	0.259968	68	1.05826	0.293681	0.83502	Stress_3DPS - NS	Stress Effect (within Prenatal)	S	F	Sex_Specific
Il6	Simple Effect: Stress_3DPS - Stress_0DPS in F / S	0.716048	0.270583	68	2.64631	0.0101014	0.181826	Stress_3DPS - Stress_0DPS	Stress Effect (within Prenatal)	S	F	Sex_Specific
Il6	Simple Effect: Stress_0DPS - NS in M / PC	0.0909369	0.30484	68	0.298311	0.766376	0.953915	Stress_0DPS - NS	Stress Effect (within Prenatal)	PC	M	Sex_Specific
Il6	Simple Effect: Stress_3DPS - NS in M / PC	0.0589664	0.270583	68	0.217923	0.828142	0.953915	Stress_3DPS - NS	Stress Effect (within Prenatal)	PC	M	Sex_Specific
Il6	Simple Effect: Stress_3DPS - Stress_0DPS in M / PC	-0.0319705	0.313941	68	-0.101836	0.919187	0.953915	Stress_3DPS - Stress_0DPS	Stress Effect (within Prenatal)	PC	M	Sex_Specific
Il6	Simple Effect: Stress_0DPS - NS in M / S	-0.0445835	0.259968	68	-0.171496	0.864343	0.953915	Stress_0DPS - NS	Stress Effect (within Prenatal)	S	M	Sex_Specific
Il6	Simple Effect: Stress_3DPS - NS in M / S	0.148123	0.259968	68	0.569772	0.57071	0.953915	Stress_3DPS - NS	Stress Effect (within Prenatal)	S	M	Sex_Specific
Il6	Simple Effect: Stress_3DPS - Stress_0DPS in M / S	0.192706	0.259968	68	0.741268	0.461083	0.922167	Stress_3DPS - Stress_0DPS	Stress Effect (within Prenatal)	S	M	Sex_Specific
Il6	Interaction (F): Does PNS change [Stress_0DPS - NS]?	-0.0214364	0.36956	68	-0.0580052	0.953915	0.953915	Stress_0DPS - NS	Interaction (Prenatal diff on stress contrast)	Pooled/Averaged	F	Sex_Specific
Il6	Interaction (F): Does PNS change [Stress_3DPS - NS]?	-0.479604	0.36186	68	-1.32538	0.189479	0.814654	Stress_3DPS - NS	Interaction (Prenatal diff on stress contrast)	Pooled/Averaged	F	Sex_Specific
Il6	Interaction (F): Does PNS change [Stress_3DPS - Stress_0DPS]?	-0.458168	0.375232	68	-1.22103	0.226293	0.814654	Stress_3DPS - Stress_0DPS	Interaction (Prenatal diff on stress contrast)	Pooled/Averaged	F	Sex_Specific
Il6	Interaction (M): Does PNS change [Stress_0DPS - NS]?	0.13552	0.400638	68	0.338262	0.736208	0.953915	Stress_0DPS - NS	Interaction (Prenatal diff on stress contrast)	Pooled/Averaged	M	Sex_Specific
Il6	Interaction (M): Does PNS change [Stress_3DPS - NS]?	-0.0891561	0.375232	68	-0.237603	0.812904	0.953915	Stress_3DPS - NS	Interaction (Prenatal diff on stress contrast)	Pooled/Averaged	M	Sex_Specific
Il6	Interaction (M): Does PNS change [Stress_3DPS - Stress_0DPS]?	-0.224676	0.407606	68	-0.55121	0.583296	0.953915	Stress_3DPS - Stress_0DPS	Interaction (Prenatal diff on stress contrast)	Pooled/Averaged	M	Sex_Specific
Nr3c1	Main Effect: Stress_0DPS - NS in F (averaged over Prenatal)	-0.00863763	0.0785231	68	-0.110001	0.912732	0.912732	Stress_0DPS - NS	Stress Main Effect within Sex	Pooled/Averaged	F	Condition Main Effect (within Sex)
Nr3c1	Main Effect: Stress_3DPS - NS in F (averaged over Prenatal)	-0.0239543	0.0768871	68	-0.311552	0.756335	0.912732	Stress_3DPS - NS	Stress Main Effect within Sex	Pooled/Averaged	F	Condition Main Effect (within Sex)
Nr3c1	Main Effect: Stress_3DPS - Stress_0DPS in F (averaged over Prenatal)	-0.0153167	0.0797282	68	-0.192111	0.848228	0.912732	Stress_3DPS - Stress_0DPS	Stress Main Effect within Sex	Pooled/Averaged	F	Condition Main Effect (within Sex)
Nr3c1	Main Effect: Stress_0DPS - NS in M (averaged over Prenatal)	0.122374	0.0851264	68	1.43756	0.155145	0.465434	Stress_0DPS - NS	Stress Main Effect within Sex	Pooled/Averaged	M	Condition Main Effect (within Sex)
Nr3c1	Main Effect: Stress_3DPS - NS in M (averaged over Prenatal)	-0.0143728	0.0797282	68	-0.180273	0.857474	0.912732	Stress_3DPS - NS	Stress Main Effect within Sex	Pooled/Averaged	M	Condition Main Effect (within Sex)
Nr3c1	Main Effect: Stress_3DPS - Stress_0DPS in M (averaged over Prenatal)	-0.136747	0.086607	68	-1.57894	0.118991	0.465434	Stress_3DPS - Stress_0DPS	Stress Main Effect within Sex	Pooled/Averaged	M	Condition Main Effect (within Sex)
Nr3c1	Overall effect: Stress_0DPS - NS	0.0568684	0.0579059	68	0.982082	0.329541	0.494311	Stress_0DPS - NS		Pooled/Averaged	Both	Condition planned contrast
Nr3c1	Overall effect: Stress_3DPS - NS	-0.0191636	0.055381	68	-0.346032	0.730387	0.730387	Stress_3DPS - NS		Pooled/Averaged	Both	Condition planned contrast
Nr3c1	Overall effect: Stress_3DPS - Stress_0DPS	-0.076032	0.0588586	68	-1.29177	0.200809	0.494311	Stress_3DPS - Stress_0DPS		Pooled/Averaged	Both	Condition planned contrast
Nr3c1	Main Effect: Impact of PNS in F (averaged over adult stress)	-0.0284721	0.0640036	68	-0.444851	0.65784	0.65784	NS - S	Overall within Sex	Pooled/Averaged	F	Prenatal Main Effect (within Sex)
Nr3c1	Main Effect: Impact of PNS in M (averaged over adult stress)	0.0309875	0.0684817	68	0.452492	0.652355	0.65784	NS - S	Overall within Sex	Pooled/Averaged	M	Prenatal Main Effect (within Sex)
Nr3c1	Interaction: Does Prenatal Stress (PNS) change the [Stress_0DPS - NS] gap?	-0.0421096	0.115812	68	-0.363604	0.717282	0.717282	Stress_0DPS - NS	NS - S	Pooled/Averaged	Both	Prenatal effect on contrast
Nr3c1	Interaction: Does Prenatal Stress (PNS) change the [Stress_3DPS - NS] gap?	-0.221633	0.110762	68	-2.00098	0.0493877	0.148163	Stress_3DPS - NS	NS - S	Pooled/Averaged	Both	Prenatal effect on contrast
Nr3c1	Interaction: Does Prenatal Stress (PNS) change the [Stress_3DPS - Stress_0DPS] gap?	-0.179523	0.117717	68	-1.52504	0.131887	0.197831	Stress_3DPS - Stress_0DPS	NS - S	Pooled/Averaged	Both	Prenatal effect on contrast
Nr3c1	Simple Effect: Stress_0DPS - NS in F / PC	-0.0952715	0.106967	68	-0.890666	0.376249	0.692135	Stress_0DPS - NS	Stress Effect (within Prenatal)	PC	F	Sex_Specific
Nr3c1	Simple Effect: Stress_3DPS - NS in F / PC	-0.221519	0.106967	68	-2.07092	0.0421649	0.379484	Stress_3DPS - NS	Stress Effect (within Prenatal)	PC	F	Sex_Specific
Nr3c1	Simple Effect: Stress_3DPS - Stress_0DPS in F / PC	-0.126247	0.110475	68	-1.14277	0.25714	0.616028	Stress_3DPS - Stress_0DPS	Stress Effect (within Prenatal)	PC	F	Sex_Specific
Nr3c1	Simple Effect: Stress_0DPS - NS in F / S	0.0779962	0.114986	68	0.678313	0.499875	0.692135	Stress_0DPS - NS	Stress Effect (within Prenatal)	S	F	Sex_Specific
Nr3c1	Simple Effect: Stress_3DPS - NS in F / S	0.17361	0.110475	68	1.5715	0.120709	0.577833	Stress_3DPS - NS	Stress Effect (within Prenatal)	S	F	Sex_Specific
Nr3c1	Simple Effect: Stress_3DPS - Stress_0DPS in F / S	0.0956141	0.114986	68	0.831531	0.408584	0.692135	Stress_3DPS - Stress_0DPS	Stress Effect (within Prenatal)	S	F	Sex_Specific
Nr3c1	Simple Effect: Stress_0DPS - NS in M / PC	0.166899	0.129543	68	1.28836	0.201986	0.605957	Stress_0DPS - NS	Stress Effect (within Prenatal)	PC	M	Sex_Specific
Nr3c1	Simple Effect: Stress_3DPS - NS in M / PC	-0.0384412	0.114986	68	-0.334313	0.739172	0.808587	Stress_3DPS - NS	Stress Effect (within Prenatal)	PC	M	Sex_Specific
Nr3c1	Simple Effect: Stress_3DPS - Stress_0DPS in M / PC	-0.20534	0.133411	68	-1.53915	0.128407	0.577833	Stress_3DPS - Stress_0DPS	Stress Effect (within Prenatal)	PC	M	Sex_Specific
Nr3c1	Simple Effect: Stress_0DPS - NS in M / S	0.0778502	0.110475	68	0.704689	0.483411	0.692135	Stress_0DPS - NS	Stress Effect (within Prenatal)	S	M	Sex_Specific
Nr3c1	Simple Effect: Stress_3DPS - NS in M / S	0.00969546	0.110475	68	0.0877619	0.930324	0.930324	Stress_3DPS - NS	Stress Effect (within Prenatal)	S	M	Sex_Specific
Nr3c1	Simple Effect: Stress_3DPS - Stress_0DPS in M / S	-0.0681547	0.110475	68	-0.616927	0.539343	0.693441	Stress_3DPS - Stress_0DPS	Stress Effect (within Prenatal)	S	M	Sex_Specific
Nr3c1	Interaction (F): Does PNS change [Stress_0DPS - NS]?	-0.173268	0.157046	68	-1.10329	0.27379	0.616028	Stress_0DPS - NS	Interaction (Prenatal diff on stress contrast)	Pooled/Averaged	F	Sex_Specific
Nr3c1	Interaction (F): Does PNS change [Stress_3DPS - NS]?	-0.395129	0.153774	68	-2.56954	0.0123805	0.222849	Stress_3DPS - NS	Interaction (Prenatal diff on stress contrast)	Pooled/Averaged	F	Sex_Specific
Nr3c1	Interaction (F): Does PNS change [Stress_3DPS - Stress_0DPS]?	-0.221861	0.159456	68	-1.39136	0.168651	0.605957	Stress_3DPS - Stress_0DPS	Interaction (Prenatal diff on stress contrast)	Pooled/Averaged	F	Sex_Specific
Nr3c1	Interaction (M): Does PNS change [Stress_0DPS - NS]?	0.0890484	0.170253	68	0.523036	0.602649	0.723179	Stress_0DPS - NS	Interaction (Prenatal diff on stress contrast)	Pooled/Averaged	M	Sex_Specific
Nr3c1	Interaction (M): Does PNS change [Stress_3DPS - NS]?	-0.0481366	0.159456	68	-0.30188	0.763665	0.808587	Stress_3DPS - NS	Interaction (Prenatal diff on stress contrast)	Pooled/Averaged	M	Sex_Specific
Nr3c1	Interaction (M): Does PNS change [Stress_3DPS - Stress_0DPS]?	-0.137185	0.173214	68	-0.791998	0.431116	0.692135	Stress_3DPS - Stress_0DPS	Interaction (Prenatal diff on stress contrast)	Pooled/Averaged	M	Sex_Specific
Nr3c2	Main Effect: Stress_0DPS - NS in F (averaged over Prenatal)	-0.127833	0.0845434	67	-1.51204	0.135226	0.270452	Stress_0DPS - NS	Stress Main Effect within Sex	Pooled/Averaged	F	Condition Main Effect (within Sex)
Nr3c2	Main Effect: Stress_3DPS - NS in F (averaged over Prenatal)	-0.101909	0.0828523	67	-1.23001	0.222994	0.334491	Stress_3DPS - NS	Stress Main Effect within Sex	Pooled/Averaged	F	Condition Main Effect (within Sex)
Nr3c2	Main Effect: Stress_3DPS - Stress_0DPS in F (averaged over Prenatal)	0.0259237	0.0841238	67	0.308162	0.758915	0.910699	Stress_3DPS - Stress_0DPS	Stress Main Effect within Sex	Pooled/Averaged	F	Condition Main Effect (within Sex)
Nr3c2	Main Effect: Stress_0DPS - NS in M (averaged over Prenatal)	0.000394361	0.0898196	67	0.00439059	0.99651	0.99651	Stress_0DPS - NS	Stress Main Effect within Sex	Pooled/Averaged	M	Condition Main Effect (within Sex)
Nr3c2	Main Effect: Stress_3DPS - NS in M (averaged over Prenatal)	-0.200496	0.0841238	67	-2.38335	0.0199976	0.0941439	Stress_3DPS - NS	Stress Main Effect within Sex	Pooled/Averaged	M	Condition Main Effect (within Sex)
Nr3c2	Main Effect: Stress_3DPS - Stress_0DPS in M (averaged over Prenatal)	-0.200891	0.0913818	67	-2.19837	0.0313813	0.0941439	Stress_3DPS - Stress_0DPS	Stress Main Effect within Sex	Pooled/Averaged	M	Condition Main Effect (within Sex)
Nr3c2	Overall effect: Stress_0DPS - NS	-0.0637194	0.0616749	67	-1.03315	0.305249	0.305249	Stress_0DPS - NS		Pooled/Averaged	Both	Condition planned contrast
Nr3c2	Overall effect: Stress_3DPS - NS	-0.151203	0.0590367	67	-2.56117	0.0126898	0.0380694	Stress_3DPS - NS		Pooled/Averaged	Both	Condition planned contrast
Nr3c2	Overall effect: Stress_3DPS - Stress_0DPS	-0.0874836	0.0621036	67	-1.40867	0.163557	0.245335	Stress_3DPS - Stress_0DPS		Pooled/Averaged	Both	Condition planned contrast
Nr3c2	Main Effect: Impact of PNS in F (averaged over adult stress)	-0.0907058	0.0684575	67	-1.325	0.189674	0.372864	NS - S	Overall within Sex	Pooled/Averaged	F	Prenatal Main Effect (within Sex)
Nr3c2	Main Effect: Impact of PNS in M (averaged over adult stress)	0.0648239	0.0722573	67	0.897126	0.372864	0.372864	NS - S	Overall within Sex	Pooled/Averaged	M	Prenatal Main Effect (within Sex)
Nr3c2	Interaction: Does Prenatal Stress (PNS) change the [Stress_0DPS - NS] gap?	-0.0720774	0.12335	67	-0.584334	0.560958	0.582082	Stress_0DPS - NS	NS - S	Pooled/Averaged	Both	Prenatal effect on contrast
Nr3c2	Interaction: Does Prenatal Stress (PNS) change the [Stress_3DPS - NS] gap?	0.0652984	0.118073	67	0.553033	0.582082	0.582082	Stress_3DPS - NS	NS - S	Pooled/Averaged	Both	Prenatal effect on contrast
Nr3c2	Interaction: Does Prenatal Stress (PNS) change the [Stress_3DPS - Stress_0DPS] gap?	0.137376	0.124207	67	1.10602	0.272673	0.582082	Stress_3DPS - Stress_0DPS	NS - S	Pooled/Averaged	Both	Prenatal effect on contrast
Nr3c2	Simple Effect: Stress_0DPS - NS in F / PC	-0.174994	0.112864	67	-1.55048	0.125737	0.36721	Stress_0DPS - NS	Stress Effect (within Prenatal)	PC	F	Sex_Specific
Nr3c2	Simple Effect: Stress_3DPS - NS in F / PC	-0.0106522	0.112864	67	-0.0943806	0.925088	0.979505	Stress_3DPS - NS	Stress Effect (within Prenatal)	PC	F	Sex_Specific
Nr3c2	Simple Effect: Stress_3DPS - Stress_0DPS in F / PC	0.164342	0.116565	67	1.40987	0.163205	0.36721	Stress_3DPS - Stress_0DPS	Stress Effect (within Prenatal)	PC	F	Sex_Specific
Nr3c2	Simple Effect: Stress_0DPS - NS in F / S	-0.0806726	0.125905	67	-0.640742	0.523876	0.857252	Stress_0DPS - NS	Stress Effect (within Prenatal)	S	F	Sex_Specific
Nr3c2	Simple Effect: Stress_3DPS - NS in F / S	-0.193167	0.121325	67	-1.59214	0.11606	0.36721	Stress_3DPS - NS	Stress Effect (within Prenatal)	S	F	Sex_Specific
Nr3c2	Simple Effect: Stress_3DPS - Stress_0DPS in F / S	-0.112494	0.121325	67	-0.927212	0.357145	0.64286	Stress_3DPS - Stress_0DPS	Stress Effect (within Prenatal)	S	F	Sex_Specific
Nr3c2	Simple Effect: Stress_0DPS - NS in M / PC	-0.0245225	0.136685	67	-0.179409	0.858158	0.965428	Stress_0DPS - NS	Stress Effect (within Prenatal)	PC	M	Sex_Specific
Nr3c2	Simple Effect: Stress_3DPS - NS in M / PC	-0.226455	0.121325	67	-1.86652	0.0663459	0.36721	Stress_3DPS - NS	Stress Effect (within Prenatal)	PC	M	Sex_Specific
Nr3c2	Simple Effect: Stress_3DPS - Stress_0DPS in M / PC	-0.201933	0.140766	67	-1.43453	0.156073	0.36721	Stress_3DPS - Stress_0DPS	Stress Effect (within Prenatal)	PC	M	Sex_Specific
Nr3c2	Simple Effect: Stress_0DPS - NS in M / S	0.0253112	0.116565	67	0.217142	0.828758	0.965428	Stress_0DPS - NS	Stress Effect (within Prenatal)	S	M	Sex_Specific
Nr3c2	Simple Effect: Stress_3DPS - NS in M / S	-0.174538	0.116565	67	-1.49734	0.139002	0.36721	Stress_3DPS - NS	Stress Effect (within Prenatal)	S	M	Sex_Specific
Nr3c2	Simple Effect: Stress_3DPS - Stress_0DPS in M / S	-0.199849	0.116565	67	-1.71448	0.0910634	0.36721	Stress_3DPS - Stress_0DPS	Stress Effect (within Prenatal)	S	M	Sex_Specific
Nr3c2	Interaction (F): Does PNS change [Stress_0DPS - NS]?	-0.0943211	0.169087	67	-0.557827	0.578822	0.868233	Stress_0DPS - NS	Interaction (Prenatal diff on stress contrast)	Pooled/Averaged	F	Sex_Specific
Nr3c2	Interaction (F): Does PNS change [Stress_3DPS - NS]?	0.182514	0.165705	67	1.10144	0.274644	0.549289	Stress_3DPS - NS	Interaction (Prenatal diff on stress contrast)	Pooled/Averaged	F	Sex_Specific
Nr3c2	Interaction (F): Does PNS change [Stress_3DPS - Stress_0DPS]?	0.276836	0.168248	67	1.64541	0.10457	0.36721	Stress_3DPS - Stress_0DPS	Interaction (Prenatal diff on stress contrast)	Pooled/Averaged	F	Sex_Specific
Nr3c2	Interaction (M): Does PNS change [Stress_0DPS - NS]?	-0.0498337	0.179639	67	-0.27741	0.78232	0.965428	Stress_0DPS - NS	Interaction (Prenatal diff on stress contrast)	Pooled/Averaged	M	Sex_Specific
Nr3c2	Interaction (M): Does PNS change [Stress_3DPS - NS]?	-0.0519176	0.168248	67	-0.308579	0.758599	0.965428	Stress_3DPS - NS	Interaction (Prenatal diff on stress contrast)	Pooled/Averaged	M	Sex_Specific
Nr3c2	Interaction (M): Does PNS change [Stress_3DPS - Stress_0DPS]?	-0.00208397	0.182764	67	-0.0114025	0.990936	0.990936	Stress_3DPS - Stress_0DPS	Interaction (Prenatal diff on stress contrast)	Pooled/Averaged	M	Sex_Specific
Sgk1	Main Effect: Stress_0DPS - NS in F (averaged over Prenatal)	-0.753146	0.130302	66	-5.78001	2.21534e-07	1.32921e-06	Stress_0DPS - NS	Stress Main Effect within Sex	Pooled/Averaged	F	Condition Main Effect (within Sex)
Sgk1	Main Effect: Stress_3DPS - NS in F (averaged over Prenatal)	-0.0704647	0.125035	66	-0.56356	0.574963	0.689956	Stress_3DPS - NS	Stress Main Effect within Sex	Pooled/Averaged	F	Condition Main Effect (within Sex)
Sgk1	Main Effect: Stress_3DPS - Stress_0DPS in F (averaged over Prenatal)	0.682681	0.132223	66	5.16311	2.42267e-06	7.26801e-06	Stress_3DPS - Stress_0DPS	Stress Main Effect within Sex	Pooled/Averaged	F	Condition Main Effect (within Sex)
Sgk1	Main Effect: Stress_0DPS - NS in M (averaged over Prenatal)	-0.645765	0.138434	66	-4.6648	1.55535e-05	3.11069e-05	Stress_0DPS - NS	Stress Main Effect within Sex	Pooled/Averaged	M	Condition Main Effect (within Sex)
Sgk1	Main Effect: Stress_3DPS - NS in M (averaged over Prenatal)	-0.0442442	0.133236	66	-0.332074	0.740886	0.740886	Stress_3DPS - NS	Stress Main Effect within Sex	Pooled/Averaged	M	Condition Main Effect (within Sex)
Sgk1	Main Effect: Stress_3DPS - Stress_0DPS in M (averaged over Prenatal)	0.601521	0.144145	66	4.17303	8.97727e-05	0.000134659	Stress_3DPS - Stress_0DPS	Stress Main Effect within Sex	Pooled/Averaged	M	Condition Main Effect (within Sex)
Sgk1	Overall effect: Stress_0DPS - NS	-0.699455	0.0950558	66	-7.35836	3.72155e-10	1.11646e-09	Stress_0DPS - NS		Pooled/Averaged	Both	Condition planned contrast
Sgk1	Overall effect: Stress_3DPS - NS	-0.0573545	0.0913585	66	-0.627795	0.532304	0.532304	Stress_3DPS - NS		Pooled/Averaged	Both	Condition planned contrast
Sgk1	Overall effect: Stress_3DPS - Stress_0DPS	0.642101	0.0978015	66	6.56535	9.53077e-09	1.42961e-08	Stress_3DPS - Stress_0DPS		Pooled/Averaged	Both	Condition planned contrast
Sgk1	Main Effect: Impact of PNS in F (averaged over adult stress)	-0.100762	0.105509	66	-0.955007	0.343059	0.686118	NS - S	Overall within Sex	Pooled/Averaged	F	Prenatal Main Effect (within Sex)
Sgk1	Main Effect: Impact of PNS in M (averaged over adult stress)	0.0302597	0.113229	66	0.267244	0.790115	0.790115	NS - S	Overall within Sex	Pooled/Averaged	M	Prenatal Main Effect (within Sex)
Sgk1	Interaction: Does Prenatal Stress (PNS) change the [Stress_0DPS - NS] gap?	-0.0783276	0.190112	66	-0.412009	0.681668	0.987855	Stress_0DPS - NS	NS - S	Pooled/Averaged	Both	Prenatal effect on contrast
Sgk1	Interaction: Does Prenatal Stress (PNS) change the [Stress_3DPS - NS] gap?	-0.0813163	0.182717	66	-0.44504	0.657747	0.987855	Stress_3DPS - NS	NS - S	Pooled/Averaged	Both	Prenatal effect on contrast
Sgk1	Interaction: Does Prenatal Stress (PNS) change the [Stress_3DPS - Stress_0DPS] gap?	-0.00298872	0.195603	66	-0.0152795	0.987855	0.987855	Stress_3DPS - Stress_0DPS	NS - S	Pooled/Averaged	Both	Prenatal effect on contrast
Sgk1	Simple Effect: Stress_0DPS - NS in F / PC	-0.868203	0.181517	66	-4.78304	1.00743e-05	0.000181337	Stress_0DPS - NS	Stress Effect (within Prenatal)	PC	F	Sex_Specific
Sgk1	Simple Effect: Stress_3DPS - NS in F / PC	-0.0220376	0.173951	66	-0.126689	0.899572	0.899572	Stress_3DPS - NS	Stress Effect (within Prenatal)	PC	F	Sex_Specific
Sgk1	Simple Effect: Stress_3DPS - Stress_0DPS in F / PC	0.846165	0.186991	66	4.52516	2.58182e-05	0.000232364	Stress_3DPS - Stress_0DPS	Stress Effect (within Prenatal)	PC	F	Sex_Specific
Sgk1	Simple Effect: Stress_0DPS - NS in F / S	-0.638088	0.186991	66	-3.4124	0.00110416	0.00397499	Stress_0DPS - NS	Stress Effect (within Prenatal)	S	F	Sex_Specific
Sgk1	Simple Effect: Stress_3DPS - NS in F / S	-0.118892	0.179655	66	-0.661777	0.510418	0.656252	Stress_3DPS - NS	Stress Effect (within Prenatal)	S	F	Sex_Specific
Sgk1	Simple Effect: Stress_3DPS - Stress_0DPS in F / S	0.519197	0.186991	66	2.77658	0.0071421	0.0183654	Stress_3DPS - Stress_0DPS	Stress Effect (within Prenatal)	S	F	Sex_Specific
Sgk1	Simple Effect: Stress_0DPS - NS in M / PC	-0.609035	0.210665	66	-2.89102	0.00519348	0.0155804	Stress_0DPS - NS	Stress Effect (within Prenatal)	PC	M	Sex_Specific
Sgk1	Simple Effect: Stress_3DPS - NS in M / PC	-0.173988	0.196803	66	-0.884072	0.379866	0.52676	Stress_3DPS - NS	Stress Effect (within Prenatal)	PC	M	Sex_Specific
Sgk1	Simple Effect: Stress_3DPS - Stress_0DPS in M / PC	0.435048	0.225466	66	1.92955	0.0579629	0.130416	Stress_3DPS - Stress_0DPS	Stress Effect (within Prenatal)	PC	M	Sex_Specific
Sgk1	Simple Effect: Stress_0DPS - NS in M / S	-0.682495	0.179655	66	-3.79891	0.000319087	0.00143589	Stress_0DPS - NS	Stress Effect (within Prenatal)	S	M	Sex_Specific
Sgk1	Simple Effect: Stress_3DPS - NS in M / S	0.0854992	0.179655	66	0.475907	0.635712	0.762855	Stress_3DPS - NS	Stress Effect (within Prenatal)	S	M	Sex_Specific
Sgk1	Simple Effect: Stress_3DPS - Stress_0DPS in M / S	0.767994	0.179655	66	4.27482	6.29279e-05	0.000377568	Stress_3DPS - Stress_0DPS	Stress Effect (within Prenatal)	S	M	Sex_Specific
Sgk1	Interaction (F): Does PNS change [Stress_0DPS - NS]?	-0.230115	0.260603	66	-0.883007	0.380438	0.52676	Stress_0DPS - NS	Interaction (Prenatal diff on stress contrast)	Pooled/Averaged	F	Sex_Specific
Sgk1	Interaction (F): Does PNS change [Stress_3DPS - NS]?	0.0968542	0.25007	66	0.387309	0.699774	0.787245	Stress_3DPS - NS	Interaction (Prenatal diff on stress contrast)	Pooled/Averaged	F	Sex_Specific
Sgk1	Interaction (F): Does PNS change [Stress_3DPS - Stress_0DPS]?	0.326969	0.264446	66	1.23643	0.22068	0.44136	Stress_3DPS - Stress_0DPS	Interaction (Prenatal diff on stress contrast)	Pooled/Averaged	F	Sex_Specific
Sgk1	Interaction (M): Does PNS change [Stress_0DPS - NS]?	0.0734594	0.276867	66	0.265323	0.791587	0.838151	Stress_0DPS - NS	Interaction (Prenatal diff on stress contrast)	Pooled/Averaged	M	Sex_Specific
Sgk1	Interaction (M): Does PNS change [Stress_3DPS - NS]?	-0.259487	0.266472	66	-0.973787	0.333718	0.52676	Stress_3DPS - NS	Interaction (Prenatal diff on stress contrast)	Pooled/Averaged	M	Sex_Specific
Sgk1	Interaction (M): Does PNS change [Stress_3DPS - Stress_0DPS]?	-0.332946	0.288289	66	-1.1549	0.252295	0.45413	Stress_3DPS - Stress_0DPS	Interaction (Prenatal diff on stress contrast)	Pooled/Averaged	M	Sex_Specific
Slc2a1	Main Effect: Stress_0DPS - NS in F (averaged over Prenatal)	-0.708275	0.134569	67	-5.26329	1.60525e-06	4.81574e-06	Stress_0DPS - NS	Stress Main Effect within Sex	Pooled/Averaged	F	Condition Main Effect (within Sex)
Slc2a1	Main Effect: Stress_3DPS - NS in F (averaged over Prenatal)	0.05894	0.131765	67	0.447311	0.656094	0.787312	Stress_3DPS - NS	Stress Main Effect within Sex	Pooled/Averaged	F	Condition Main Effect (within Sex)
Slc2a1	Main Effect: Stress_3DPS - Stress_0DPS in F (averaged over Prenatal)	0.767215	0.136634	67	5.61511	4.08555e-07	2.45133e-06	Stress_3DPS - Stress_0DPS	Stress Main Effect within Sex	Pooled/Averaged	F	Condition Main Effect (within Sex)
Slc2a1	Main Effect: Stress_0DPS - NS in M (averaged over Prenatal)	-0.63256	0.145885	67	-4.33601	4.99249e-05	9.98497e-05	Stress_0DPS - NS	Stress Main Effect within Sex	Pooled/Averaged	M	Condition Main Effect (within Sex)
Slc2a1	Main Effect: Stress_3DPS - NS in M (averaged over Prenatal)	-0.0367074	0.140408	67	-0.261435	0.794559	0.794559	Stress_3DPS - NS	Stress Main Effect within Sex	Pooled/Averaged	M	Condition Main Effect (within Sex)
Slc2a1	Main Effect: Stress_3DPS - Stress_0DPS in M (averaged over Prenatal)	0.595852	0.151904	67	3.92257	0.000208858	0.000313287	Stress_3DPS - Stress_0DPS	Stress Main Effect within Sex	Pooled/Averaged	M	Condition Main Effect (within Sex)
Slc2a1	Overall effect: Stress_0DPS - NS	-0.670417	0.0992362	67	-6.75577	4.13418e-09	8.7589e-09	Stress_0DPS - NS		Pooled/Averaged	Both	Condition planned contrast
Slc2a1	Overall effect: Stress_3DPS - NS	0.0111163	0.0962761	67	0.115462	0.908424	0.908424	Stress_3DPS - NS		Pooled/Averaged	Both	Condition planned contrast
Slc2a1	Overall effect: Stress_3DPS - Stress_0DPS	0.681534	0.102156	67	6.67148	5.83927e-09	8.7589e-09	Stress_3DPS - Stress_0DPS		Pooled/Averaged	Both	Condition planned contrast
Slc2a1	Main Effect: Impact of PNS in F (averaged over adult stress)	0.111055	0.109686	67	1.01248	0.314952	0.442948	NS - S	Overall within Sex	Pooled/Averaged	F	Prenatal Main Effect (within Sex)
Slc2a1	Main Effect: Impact of PNS in M (averaged over adult stress)	-0.0920938	0.119324	67	-0.771798	0.442948	0.442948	NS - S	Overall within Sex	Pooled/Averaged	M	Prenatal Main Effect (within Sex)
Slc2a1	Interaction: Does Prenatal Stress (PNS) change the [Stress_0DPS - NS] gap?	-0.373722	0.198472	67	-1.88299	0.0640436	0.130213	Stress_0DPS - NS	NS - S	Pooled/Averaged	Both	Prenatal effect on contrast
Slc2a1	Interaction: Does Prenatal Stress (PNS) change the [Stress_3DPS - NS] gap?	-0.0186313	0.192552	67	-0.0967596	0.923206	0.923206	Stress_3DPS - NS	NS - S	Pooled/Averaged	Both	Prenatal effect on contrast
Slc2a1	Interaction: Does Prenatal Stress (PNS) change the [Stress_3DPS - Stress_0DPS] gap?	0.355091	0.204312	67	1.73798	0.086809	0.130213	Stress_3DPS - Stress_0DPS	NS - S	Pooled/Averaged	Both	Prenatal effect on contrast
Slc2a1	Simple Effect: Stress_0DPS - NS in F / PC	-0.950155	0.183314	67	-5.18322	2.18245e-06	3.9284e-05	Stress_0DPS - NS	Stress Effect (within Prenatal)	PC	F	Sex_Specific
Slc2a1	Simple Effect: Stress_3DPS - NS in F / PC	-0.0466036	0.183314	67	-0.254229	0.800097	0.809463	Stress_3DPS - NS	Stress Effect (within Prenatal)	PC	F	Sex_Specific
Slc2a1	Simple Effect: Stress_3DPS - Stress_0DPS in F / PC	0.903552	0.189326	67	4.77247	1.02512e-05	9.22607e-05	Stress_3DPS - Stress_0DPS	Stress Effect (within Prenatal)	PC	F	Sex_Specific
Slc2a1	Simple Effect: Stress_0DPS - NS in F / S	-0.466395	0.197056	67	-2.36681	0.0208394	0.0535871	Stress_0DPS - NS	Stress Effect (within Prenatal)	S	F	Sex_Specific
Slc2a1	Simple Effect: Stress_3DPS - NS in F / S	0.164484	0.189326	67	0.868786	0.388066	0.537322	Stress_3DPS - NS	Stress Effect (within Prenatal)	S	F	Sex_Specific
Slc2a1	Simple Effect: Stress_3DPS - Stress_0DPS in F / S	0.630879	0.197056	67	3.20151	0.00209155	0.00752958	Stress_3DPS - Stress_0DPS	Stress Effect (within Prenatal)	S	F	Sex_Specific
Slc2a1	Simple Effect: Stress_0DPS - NS in M / PC	-0.764402	0.222004	67	-3.44319	0.000995499	0.00469143	Stress_0DPS - NS	Stress Effect (within Prenatal)	PC	M	Sex_Specific
Slc2a1	Simple Effect: Stress_3DPS - NS in M / PC	0.0502049	0.207396	67	0.242073	0.809463	0.809463	Stress_3DPS - NS	Stress Effect (within Prenatal)	PC	M	Sex_Specific
Slc2a1	Simple Effect: Stress_3DPS - Stress_0DPS in M / PC	0.814606	0.237602	67	3.42845	0.00104254	0.00469143	Stress_3DPS - Stress_0DPS	Stress Effect (within Prenatal)	PC	M	Sex_Specific
Slc2a1	Simple Effect: Stress_0DPS - NS in M / S	-0.500718	0.189326	67	-2.64474	0.0101746	0.0305238	Stress_0DPS - NS	Stress Effect (within Prenatal)	S	M	Sex_Specific
Slc2a1	Simple Effect: Stress_3DPS - NS in M / S	-0.12362	0.189326	67	-0.652947	0.516024	0.605268	Stress_3DPS - NS	Stress Effect (within Prenatal)	S	M	Sex_Specific
Slc2a1	Simple Effect: Stress_3DPS - Stress_0DPS in M / S	0.377098	0.189326	67	1.99179	0.0504719	0.113562	Stress_3DPS - Stress_0DPS	Stress Effect (within Prenatal)	S	M	Sex_Specific
Slc2a1	Interaction (F): Does PNS change [Stress_0DPS - NS]?	-0.48376	0.269138	67	-1.79744	0.0767718	0.153544	Stress_0DPS - NS	Interaction (Prenatal diff on stress contrast)	Pooled/Averaged	F	Sex_Specific
Slc2a1	Interaction (F): Does PNS change [Stress_3DPS - NS]?	-0.211087	0.26353	67	-0.800998	0.425964	0.547668	Stress_3DPS - NS	Interaction (Prenatal diff on stress contrast)	Pooled/Averaged	F	Sex_Specific
Slc2a1	Interaction (F): Does PNS change [Stress_3DPS - Stress_0DPS]?	0.272673	0.273268	67	0.99782	0.321957	0.526838	Stress_3DPS - Stress_0DPS	Interaction (Prenatal diff on stress contrast)	Pooled/Averaged	F	Sex_Specific
Slc2a1	Interaction (M): Does PNS change [Stress_0DPS - NS]?	-0.263684	0.291771	67	-0.903737	0.369373	0.537322	Stress_0DPS - NS	Interaction (Prenatal diff on stress contrast)	Pooled/Averaged	M	Sex_Specific
Slc2a1	Interaction (M): Does PNS change [Stress_3DPS - NS]?	0.173825	0.280815	67	0.619	0.538016	0.605268	Stress_3DPS - NS	Interaction (Prenatal diff on stress contrast)	Pooled/Averaged	M	Sex_Specific
Slc2a1	Interaction (M): Does PNS change [Stress_3DPS - Stress_0DPS]?	0.437509	0.303807	67	1.44009	0.1545	0.278099	Stress_3DPS - Stress_0DPS	Interaction (Prenatal diff on stress contrast)	Pooled/Averaged	M	Sex_Specific
Tnf	Main Effect: Stress_0DPS - NS in F (averaged over Prenatal)	0.865182	0.206058	67	4.19873	8.09345e-05	0.000485607	Stress_0DPS - NS	Stress Main Effect within Sex	Pooled/Averaged	F	Condition Main Effect (within Sex)
Tnf	Main Effect: Stress_3DPS - NS in F (averaged over Prenatal)	0.315846	0.201765	67	1.56542	0.122196	0.146635	Stress_3DPS - NS	Stress Main Effect within Sex	Pooled/Averaged	F	Condition Main Effect (within Sex)
Tnf	Main Effect: Stress_3DPS - Stress_0DPS in F (averaged over Prenatal)	-0.549336	0.20922	67	-2.62564	0.0107059	0.0214118	Stress_3DPS - Stress_0DPS	Stress Main Effect within Sex	Pooled/Averaged	F	Condition Main Effect (within Sex)
Tnf	Main Effect: Stress_0DPS - NS in M (averaged over Prenatal)	0.494887	0.227271	67	2.17751	0.0329679	0.0494519	Stress_0DPS - NS	Stress Main Effect within Sex	Pooled/Averaged	M	Condition Main Effect (within Sex)
Tnf	Main Effect: Stress_3DPS - NS in M (averaged over Prenatal)	-0.230834	0.20922	67	-1.10331	0.273841	0.273841	Stress_3DPS - NS	Stress Main Effect within Sex	Pooled/Averaged	M	Condition Main Effect (within Sex)
Tnf	Main Effect: Stress_3DPS - Stress_0DPS in M (averaged over Prenatal)	-0.725721	0.231091	67	-3.14041	0.00251055	0.00753164	Stress_3DPS - Stress_0DPS	Stress Main Effect within Sex	Pooled/Averaged	M	Condition Main Effect (within Sex)
Tnf	Overall effect: Stress_0DPS - NS	0.680035	0.153389	67	4.43341	3.52772e-05	0.000105832	Stress_0DPS - NS		Pooled/Averaged	Both	Condition planned contrast
Tnf	Overall effect: Stress_3DPS - NS	0.042506	0.145329	67	0.292481	0.770822	0.770822	Stress_3DPS - NS		Pooled/Averaged	Both	Condition planned contrast
Tnf	Overall effect: Stress_3DPS - Stress_0DPS	-0.637529	0.155866	67	-4.09025	0.000117915	0.000176873	Stress_3DPS - Stress_0DPS		Pooled/Averaged	Both	Condition planned contrast
Tnf	Main Effect: Impact of PNS in F (averaged over adult stress)	0.167011	0.167956	67	0.994371	0.32362	0.58954	NS - S	Overall within Sex	Pooled/Averaged	F	Prenatal Main Effect (within Sex)
Tnf	Main Effect: Impact of PNS in M (averaged over adult stress)	-0.0985884	0.18186	67	-0.542112	0.58954	0.58954	NS - S	Overall within Sex	Pooled/Averaged	M	Prenatal Main Effect (within Sex)
Tnf	Interaction: Does Prenatal Stress (PNS) change the [Stress_0DPS - NS] gap?	0.187382	0.306777	67	0.610808	0.543393	0.638084	Stress_0DPS - NS	NS - S	Pooled/Averaged	Both	Prenatal effect on contrast
Tnf	Interaction: Does Prenatal Stress (PNS) change the [Stress_3DPS - NS] gap?	0.334684	0.290658	67	1.15147	0.253631	0.638084	Stress_3DPS - NS	NS - S	Pooled/Averaged	Both	Prenatal effect on contrast
Tnf	Interaction: Does Prenatal Stress (PNS) change the [Stress_3DPS - Stress_0DPS] gap?	0.147302	0.311731	67	0.47253	0.638084	0.638084	Stress_3DPS - Stress_0DPS	NS - S	Pooled/Averaged	Both	Prenatal effect on contrast
Tnf	Simple Effect: Stress_0DPS - NS in F / PC	1.0016	0.280699	67	3.56823	0.000669746	0.0120554	Stress_0DPS - NS	Stress Effect (within Prenatal)	PC	F	Sex_Specific
Tnf	Simple Effect: Stress_3DPS - NS in F / PC	0.551836	0.280699	67	1.96594	0.0534514	0.171035	Stress_3DPS - NS	Stress Effect (within Prenatal)	PC	F	Sex_Specific
Tnf	Simple Effect: Stress_3DPS - Stress_0DPS in F / PC	-0.449761	0.289904	67	-1.55141	0.125514	0.282406	Stress_3DPS - Stress_0DPS	Stress Effect (within Prenatal)	PC	F	Sex_Specific
Tnf	Simple Effect: Stress_0DPS - NS in F / S	0.728768	0.301742	67	2.4152	0.0184615	0.110769	Stress_0DPS - NS	Stress Effect (within Prenatal)	S	F	Sex_Specific
Tnf	Simple Effect: Stress_3DPS - NS in F / S	0.0798561	0.289904	67	0.275457	0.783813	0.837004	Stress_3DPS - NS	Stress Effect (within Prenatal)	S	F	Sex_Specific
Tnf	Simple Effect: Stress_3DPS - Stress_0DPS in F / S	-0.648912	0.301742	67	-2.15055	0.0351233	0.158055	Stress_3DPS - Stress_0DPS	Stress Effect (within Prenatal)	S	F	Sex_Specific
Tnf	Simple Effect: Stress_0DPS - NS in M / PC	0.545854	0.339943	67	1.60572	0.113038	0.282406	Stress_0DPS - NS	Stress Effect (within Prenatal)	PC	M	Sex_Specific
Tnf	Simple Effect: Stress_3DPS - NS in M / PC	-0.13214	0.301742	67	-0.437924	0.66285	0.79542	Stress_3DPS - NS	Stress Effect (within Prenatal)	PC	M	Sex_Specific
Tnf	Simple Effect: Stress_3DPS - Stress_0DPS in M / PC	-0.677994	0.350093	67	-1.93661	0.0570116	0.171035	Stress_3DPS - Stress_0DPS	Stress Effect (within Prenatal)	PC	M	Sex_Specific
Tnf	Simple Effect: Stress_0DPS - NS in M / S	0.44392	0.301742	67	1.47119	0.145921	0.291842	Stress_0DPS - NS	Stress Effect (within Prenatal)	S	M	Sex_Specific
Tnf	Simple Effect: Stress_3DPS - NS in M / S	-0.329528	0.289904	67	-1.13668	0.259721	0.424998	Stress_3DPS - NS	Stress Effect (within Prenatal)	S	M	Sex_Specific
Tnf	Simple Effect: Stress_3DPS - Stress_0DPS in M / S	-0.773448	0.301742	67	-2.56328	0.01262	0.110769	Stress_3DPS - Stress_0DPS	Stress Effect (within Prenatal)	S	M	Sex_Specific
Tnf	Interaction (F): Does PNS change [Stress_0DPS - NS]?	0.27283	0.412116	67	0.662022	0.510228	0.765342	Stress_0DPS - NS	Interaction (Prenatal diff on stress contrast)	Pooled/Averaged	F	Sex_Specific
Tnf	Interaction (F): Does PNS change [Stress_3DPS - NS]?	0.47198	0.40353	67	1.16963	0.246294	0.424998	Stress_3DPS - NS	Interaction (Prenatal diff on stress contrast)	Pooled/Averaged	F	Sex_Specific
Tnf	Interaction (F): Does PNS change [Stress_3DPS - Stress_0DPS]?	0.199151	0.418441	67	0.475935	0.635669	0.79542	Stress_3DPS - Stress_0DPS	Interaction (Prenatal diff on stress contrast)	Pooled/Averaged	F	Sex_Specific
Tnf	Interaction (M): Does PNS change [Stress_0DPS - NS]?	0.101934	0.454543	67	0.224256	0.82324	0.837004	Stress_0DPS - NS	Interaction (Prenatal diff on stress contrast)	Pooled/Averaged	M	Sex_Specific
Tnf	Interaction (M): Does PNS change [Stress_3DPS - NS]?	0.197389	0.418441	67	0.471724	0.638656	0.79542	Stress_3DPS - NS	Interaction (Prenatal diff on stress contrast)	Pooled/Averaged	M	Sex_Specific
Tnf	Interaction (M): Does PNS change [Stress_3DPS - Stress_0DPS]?	0.0954544	0.462183	67	0.20653	0.837004	0.837004	Stress_3DPS - Stress_0DPS	Interaction (Prenatal diff on stress contrast)	Pooled/Averaged	M	Sex_Specific

## Sheet: Sample_Sizes
Summary: Sample Size Range per Region
region	Min_N	Max_N	Avg_N	Approx_Total_Animals
Amygdala	3	9	7.1	86
Hippocampus	3	9	7	85
Hypothalamus	4	10	7	84
Prefrontal Cortex	4	8	6.6	79
Detailed: Sample Size per Gene and Group
region	gene	PC_0DPS_Female	PC_0DPS_Male	PC_3DPS_Female	PC_3DPS_Male	PC_NS_Female	PC_NS_Male	S_0DPS_Female	S_0DPS_Male	S_3DPS_Female	S_3DPS_Male	S_NS_Female	S_NS_Male
Amygdala	Bdnf	8	3	8	6	7	7	6	9	7	8	8	9
Amygdala	Fkbp5	8	3	8	6	7	7	6	9	6	8	8	9
Amygdala	Il1b	8	3	8	6	7	7	6	9	7	8	8	9
Amygdala	Il6	8	3	7	6	7	7	6	9	7	8	8	9
Amygdala	Nr3c1	8	3	8	6	7	7	6	9	7	8	8	8
Amygdala	Nr3c2	8	3	8	6	7	7	6	9	7	8	8	9
Amygdala	Sgk1	8	3	8	6	7	7	6	9	7	8	8	9
Amygdala	Slc2a1	8	3	8	6	7	7	6	9	7	8	8	9
Amygdala	Tnf	8	3	8	6	7	7	6	9	7	8	8	9
Hippocampus	Bdnf	7	3	8	6	8	7	4	9	7	9	7	9
Hippocampus	Fkbp5	7	3	8	6	8	7	5	9	7	9	7	9
Hippocampus	Il1b	7	3	8	6	8	7	5	9	7	9	7	9
Hippocampus	Il6	7	3	8	6	8	7	5	9	7	9	7	9
Hippocampus	Nr3c1	7	3	8	6	8	7	5	9	7	9	7	9
Hippocampus	Nr3c2	7	3	8	6	8	7	5	9	7	9	6	9
Hippocampus	Sgk1	7	3	8	6	8	7	5	8	7	9	7	9
Hippocampus	Slc2a1	7	3	8	6	8	7	5	9	7	9	6	9
Hippocampus	Tnf	7	3	8	6	8	7	5	9	7	9	7	9
Hypothalamus	Bdnf	7	4	8	6	8	6	6	7	7	10	8	8
Hypothalamus	Crh	7	4	8	6	8	6	6	6	7	10	8	8
Hypothalamus	Fkbp5	7	4	8	6	8	6	6	7	7	10	8	7
Hypothalamus	Il1b	7	4	8	6	7	6	6	7	6	10	8	7
Hypothalamus	Il6	7	4	8	6	8	6	6	7	7	10	8	8
Hypothalamus	Nr3c1	7	4	8	6	8	5	6	7	7	10	8	8
Hypothalamus	Nr3c2	7	4	8	6	8	5	6	6	7	10	8	7
Hypothalamus	Sgk1	6	4	8	6	8	6	6	7	7	9	8	8
Hypothalamus	Slc2a1	7	4	8	6	8	6	6	7	7	10	8	8
Hypothalamus	Tnf	7	4	8	6	8	6	6	7	7	10	8	8
Prefrontal Cortex	Bdnf	7	4	7	6	7	7	6	7	7	7	7	7
Prefrontal Cortex	Fkbp5	7	4	7	6	8	7	6	7	7	7	7	7
Prefrontal Cortex	Il1b	7	4	7	5	8	7	6	7	7	7	7	7
Prefrontal Cortex	Il6	7	4	7	6	8	7	6	7	7	7	7	7
Prefrontal Cortex	Nr3c1	7	4	7	6	8	7	6	7	7	7	7	7
Prefrontal Cortex	Nr3c2	7	4	7	6	8	7	6	7	7	7	6	7
Prefrontal Cortex	Sgk1	6	4	7	5	8	7	6	7	7	7	7	7
Prefrontal Cortex	Slc2a1	7	4	7	5	8	7	6	7	7	7	7	7
Prefrontal Cortex	Tnf	7	4	7	6	8	7	6	6	7	7	7	7
